# Supplementary material for: Optimized ultrasound-assisted extraction of phenolic compounds from Thymus comosus Heuff. ex Griseb. et Schenk (wild thyme) and their bioactive potential
Source: Ultrason Sonochem. 2022 Feb 16;84:105954. doi: 10.1016/j.ultsonch.2022.105954 (PMC8892194; doi:10.1016/j.ultsonch.2022.105954)
Supplement: Supplementary Data 1 [file mmc1.xlsx]

## Sheet: dataset HRMS
Metabolite name	Phenolic class	Phenolic subclass	Average Mz	Adduct type	Formula	INCHIKEY	Total score	MS1 isotopic spectrum	MS/MS spectrum	Sample1_rep1	Sample1_rep2	Sample1_rep3
Malvidin	Flavonoids	Anthocyanins	330.071	[M+2H]2+	C17H15O7	KZMACGJDUUWFCH-UHFFFAOYSA-O	99.8	330.07144:6532800 331.07479:1151945 332.07815:0	50.13692:3978 50.5376:4521 51.00667:3829 54.03803:4125 59.0672:4283 69.07066:6558 70.06598:5564 72.14891:4596 78.33021:6079 103.0547:7698 107.04946:21490 108.54313:4919 123.04399:31980 131.049:11577 159.04442:6229 163.03918:6682 168.02625:7185 169.03459:10118 181.03435:18883 181.06371:7911 185.51158:5178 187.03992:5942 199.04475:10706 207.04951:10664 251.04155:5929 255.06458:16640 279.06644:5969 …	449401	553428	218022
Delphinidin	Flavonoids	Anthocyanins	302.074	[M-H]-	C15H11O7	JKHRCGUTYDNCLE-UHFFFAOYSA-O	56.2	302.07401:73110320 303.07736:19561956 304.08072:3060586	50.3148:52034 58.13689:49388 73.23304:55857 86.11012:53400 102.24055:56987 114.27851:52174 130.60239:56696 131.6597:51050 153.01836:217954 154.02194:179989 208.53639:52280 216.44077:54740 229.04987:97884 230.05301:623727 241.12097:61218 257.04398:71520 258.05118:992402 259.05569:5950422 286.04745:140990 287.05078:2052624 302.07431:2829115	353637664	349179968	362090720
Petunidin	Flavonoids	Anthocyanins	316.055	[M+2H]2+	C16H13O7	AFOLOMGWVXKIQL-UHFFFAOYSA-O	99.7	316.05511:41160584 317.05846:4783171 318.06182:973138	50.37054:14559 51.17246:13948 56.96562:354523 56.96833:33198 57.03434:48002 59.04993:44226 61.02917:197544 68.99779:72157 69.0342:26216 70.06566:19915 71.95221:14586 73.02909:126270 75.82209:13966 77.00719:17592 81.03424:19875 83.00772:34538 84.9601:72248 85.02895:135000 89.00754:36220 91.03951:79988 92.01295:32197 97.02871:62869 98.0127:128102 98.97577:272014 107.0181:134057 110.01299:22150 110.…	205400368	213560496	219679008
Pelargonidin 3-sophoroside	Flavonoids	Anthocyanins	592.181	[M+H]+	C28H33O14	MJCMQFQZXCYZOU-ZKUUPHCGSA-O	100	592.18134:7911584 593.18469:22685316 594.18805:7202505	50.54545:3552 54.14619:4418 56.43861:4140 67.33038:5417 81.49609:4226 85.02876:20067 145.04926:5903 184.45216:4843 189.41835:4781 205.08607:7405 251.09128:9198 252.09488:9905 266.87976:5163 298.04648:8909 313.07059:1501526 430.12845:479734 452.42926:5434 475.12479:5803 580.95825:5827 592.18085:19551 592.30341:7977	4845600	5324760	4740322
Cyanidin 3-glucoside	Flavonoids	Anthocyanins	450.14	[M+H]+	C21H21O11	RKWHWFONKJEUEF-GQUPQBGVSA-O	59.3	450.13968:17445310 451.14303:42842268 452.14639:11697332	52.57042:8840 53.48145:6930 69.76856:8123 70.06561:11244 70.36627:9681 72.34116:9532 78.53455:8838 83.67373:8289 84.89169:7971 85.02872:19120 97.02903:10694 116.81852:9967 121.2254:8682 127.03889:14718 138.04413:12217 138.0549:141388 141.82198:9542 148.40944:8327 151.80846:9049 152.03458:17494 153.01797:24079 163.03882:9865 185.1848:10354 187.03958:10346 287.00696:12650 287.02194:18013 287.05496:…	182567616	174205328	174566000
Cyanidin 3-rhamnoside	Flavonoids	Anthocyanins	432.129	[M-H]-	C21H21O10	USWXMMRFOWNEOR-UHFFFAOYSA-O	55.8	432.12936:22566052 433.13271:5804369 434.13607:1429710	53.03951:18535 54.13569:6130 57.03432:10707 59.39746:4625 69.03441:38920 69.03738:5352 71.04996:6661 73.54683:5447 78.03444:42220 81.03413:89659 85.02908:51931 87.04443:6273 91.05465:47907 95.04942:7130 95.08589:8052 96.04466:11452 97.02898:27826 99.04456:19396 103.03949:12366 106.02914:274739 109.02869:33631 119.04942:176299 119.05582:5377 119.08662:7185 121.06515:64966 122.63132:5747 123.04425:…	86434528	86265392	85165216
Cyanidin	Flavonoids	Anthocyanins	286.047	[M+H]+	C15H11O6	VEVZSMAEJFVWIL-UHFFFAOYSA-O	100	286.04678:5491344 287.05013:5088344 288.05349:588846		29497848	20158650	17139068
Peonidin	Flavonoids	Anthocyanins	300.063	[M+H]+	C16H13O6	XFDQJKDGGOEYPI-UHFFFAOYSA-O	100	300.06281:429229 301.06616:1241818 302.06952:0		1051713	481567	197940
Pelargonidin 3-rhamnoside 5-glucoside	Flavonoids	Anthocyanins	578.165	[M+H]+	C27H31O14	MIRNSFCHJINZJP-UHFFFAOYSA-O	100	578.16547:3526872 579.16882:1399490 580.17218:316299		2253157	1786167	2025810
Malvidin 3-rhamnoside 5-glucoside	Flavonoids	Anthocyanins	638.184	[M+H]+	C29H35O16	GNUHZLJAPZCZJW-UHFFFAOYSA-O	100	638.18365:1644235 639.187:0 640.19036:0		5398628	4792432	4190906
Delphinidin 3-caffeoylglucoside	Flavonoids	Anthocyanins	626.125	[M+2H]2+	C30H27O15	CPESTIBYQUOXSA-LHRGPQAGSA-O	99.9	626.125:1280781 627.12835:0 628.13171:0		4369984	4072943	3113038
Pelargonidin 3-glucoside	Flavonoids	Anthocyanins	432.109	[M+2H]2+	C21H21O10	ABVCUBUIXWJYSE-UHFFFAOYSA-O	99.9	432.10861:868601 433.11196:25230392 434.11532:5381408		2599924	1656400	244582
Delphinidin 3-sambubioside	Flavonoids	Anthocyanins	598.156	[M+H]+	C26H29O16	TWYYVOVDSNRIJM-UHFFFAOYSA-O	99.8	598.15601:644485 599.15936:0 600.16272:0		1410599	548327	2519806
Delphinidin 3,5-diglucoside	Flavonoids	Anthocyanins	628.167	[M+H]+	C27H31O17	XCTGXGVGJYACEI-LCENJUANSA-O	99.8	628.16681:582083 629.17016:353222 630.17352:0		1551734	2086095	810116
Peonidin 3-(6''-p-coumaroyl-glucoside)	Flavonoids	Anthocyanins	608.15	[M+H]+	C31H29O13	MFHMTMFSFNMTFQ-RJBRRTDCSA-O	99.8	608.15033:346016 609.15368:460895 610.15704:377190		861785	1056193	974866
Pelargonidin 3-rhamnoside	Flavonoids	Anthocyanins	416.115	[M+2H]2+	C21H21O9	RFOBAKWGJRIIMU-UHFFFAOYSA-O	99.8	416.11478:882467 417.11813:0 418.12149:0		1319012	334546	1308205
Malvidin 3-(6''-acetyl-galactoside)	Flavonoids	Anthocyanins	534.141	[M+H]+	C25H27O13	WGYWEDJQQFKGID-ZTKYFMRJSA-O	99.8	534.14075:663221 535.1441:1004545 536.14746:0		2560022	3386813	3118634
Pelargonidin 3-p-coumarylglucoside	Flavonoids	Anthocyanins	578.138	[M+H]+	C30H27O12	VZPBBOAZFCREMQ-SHPGVJHPSA-O	99.6	578.13837:848008 579.14172:424284 580.14508:0		220542	74322	99618
Delphinidin 3-sophoroside 5-glucoside	Flavonoids	Anthocyanins	788.207	[M+2H]2+	C33H41O22	JKIDZSBNUJBLGC-UHFFFAOYSA-O	99.5	788.20667:1054774 789.21002:0 790.21338:508608		251137	1238060	580156
delphinidin 3-O-glucosyl-5-O-caffeoylglucoside	Flavonoids	Anthocyanins	787.167	[M+H]+	C36H36O20	IKPXCKVGTSPZDV-UHFFFAOYSA-N	99.2	787.16656:889775 788.16991:478186 789.17327:0		391966	391966	391966
Pelargonidin 3-(6''-succinyl-glucoside)	Flavonoids	Anthocyanins	532.116	[M+H]+	C25H25O13	UBUSYXLSGMWUJJ-WVXUANQFSA-O	99.2	532.11591:616369 533.11926:1901081 534.12262:425604		157343	101613	69134
Malvidin 3-rhamnoside	Flavonoids	Anthocyanins	476.126	[M+H]+	C23H25O11	IBKIPCPWNULPMQ-UHFFFAOYSA-O	99.2	476.12589:908846 477.12924:622807 478.1326:0		5895431	1690958	4629330
Malvidin 3-alpha-L-galactoside	Flavonoids	Anthocyanins	486.16	[M+Na]+	C25H27O10	ALKNIMHUPXLKRN-GCSUUFGQSA-O	99.1	486.15988:1392214 487.16323:903216 488.16659:0		450699	683300	1709944
Peonidin 3-(6''-p-coumaroyl-glucoside) 5-glucoside	Flavonoids	Anthocyanins	770.249	[M+H]+	C38H41O17	UYFNRLODXGXIBD-VEMHFVEPSA-O	98.8	770.24945:1707692 771.2528:669812 772.25616:0		8540049	10625389	9951758
Peonidin 3,5-diglucoside	Flavonoids	Anthocyanins	624.161	[M+2H]2+	C28H33O16	IPVSUYLZIAYTOK-DPOJTEBASA-O	98.7	624.16138:1095252 625.16473:1504244 626.16809:0		1870711	3050748	2793841
Malvidin 3-arabinoside	Flavonoids	Anthocyanins	462.108	[M+H]+	C22H23O11	WNKBGLOGIZOFFU-PBVWOCPUSA-O	98.4	462.10788:1608874 463.11123:0 464.11459:467989		5947910	5471514	4867191
Vitisin A	Flavonoids	Anthocyanins	560.107	[M+2H]2+	C26H25O14	QVULQDHVHOUFCX-AQFMKAHKSA-O	98	560.10724:5365245 561.11059:723818 562.11395:0		5301256	7712126	39422968
Peonidin 3-rutinoside	Flavonoids	Anthocyanins	608.164	[M+2H]2+	C28H33O15	ONQVTPMFYSRRLL-HUJUZFAXSA-O	97.9	608.16449:2419094 609.16784:981083 610.1712:294766		149438	661907	14943.8
Delphinidin 3-xyloside	Flavonoids	Anthocyanins	434.097	[M+H]+	C20H19O11	WIEYMFHXYNRELM-MJKGWSOKSA-O	97.4	434.09692:759950 435.10027:0 436.10363:127448		209383	306326	89364
Peonidin 3-rhamnoside	Flavonoids	Anthocyanins	446.109	[M+H-H2O]+	C22H23O10	CLAWMDIRFKUSBX-UHFFFAOYSA-O	96.6	446.10858:473630 447.11193:0 448.11529:0		1593097	1896277	1252971
Cyanidin 3-O-(6''-malonyl-3''-glucosyl-glucoside)	Flavonoids	Anthocyanins	696.17	[M+H]+	C30H33O19	RLENKWQMUNAYFI-OMGJKZNISA-O	95	696.17035:784935 697.1737:264942 698.17706:0		824941	1440866	1348572
Delphinidin 3-glucoside 5-(6''-malonylglucoside)	Flavonoids	Anthocyanins	712.167	[M+H]+	C30H33O20	SQHCKWQREIIDPL-YEQKKNNOSA-O	94.2	712.1665:896116 713.16985:0 714.17321:0		2533958	4254696	4434034
Delphinidin 3-lathyroside 5-glucoside	Flavonoids	Anthocyanins	760.188	[M+Na]+	C32H39O21	SVKUZBZQDMYGEP-UHFFFAOYSA-O	93.6	760.18756:488144 761.19091:0 762.19427:0		738006	1214883	1332172
Pelargonidin 3-(6''-malonylglucoside)	Flavonoids	Anthocyanins	520.101	[M+ACN+H]+	C24H23O13	XLZUBCUKXQFBKB-JZWLZXDTSA-O	92.6	520.10144:1223603 521.10479:0 522.10815:0		4530540	3740814	4294902
Peonidin 3-(6''-malonyl-glucoside) 5-glucoside	Flavonoids	Anthocyanins	710.15	[M+ACN+H]+	C31H35O19	AEMHVTCADJQUIP-UPJXQTEWSA-O	92.3	710.15002:2475391 711.15337:1010481 712.15673:254647		2584919	2529129	2453924
Peonidin acetyl 3,5-diglucoside	Flavonoids	Anthocyanins	666.159	[M+H]+	C30H35O17	KOJLDSZARRTMAS-FYBHVKCMSA-O	91.4	666.15887:4031470 667.16222:1630051 668.16558:324266		17600768	19963544	16215009
Malvidin 3-glucoside	Flavonoids	Anthocyanins	492.15	[M+H]+	C23H25O12	PXUQTDZNOHRWLI-OXUVVOBNSA-O	90.5	492.14969:6420348 493.15304:1853494 494.1564:313651		32428450	34377904	32456626
Peonidin 3-(6''-acetyl-galactoside)	Flavonoids	Anthocyanins	504.15	[M+2H]2+	C24H25O12	MBSKDCPWFSMEFD-ZKVZURMCSA-O	90.3	504.14993:1276824 505.15328:406674 506.15664:242788		2895788	3153954	4038085
Petunidin 3-galactoside	Flavonoids	Anthocyanins	480.103	[M+H-H2O]+	C22H23O12	CCQDWIRWKWIUKK-UHFFFAOYSA-O	89.4	480.10257:723155 481.10592:987769 482.10928:173303		141121	141121	105746
Pelargonidin 3,5-di-O-glucoside	Flavonoids	Anthocyanins	596.198	[M+H]+	C27H31O15	SLCKJKWFULXZBD-UHFFFAOYSA-O	88.4	596.19843:386179 597.20178:146896 598.20514:0		1081115	1760173	1420960
Delphinidin 3-feruloylglucoside	Flavonoids	Anthocyanins	640.116	[M+2H]2+	C31H29O15	RHRFAOKZIDUVQO-VEZAKBLNSA-O	86.1	640.11597:1182462 641.11932:0 642.12268:0		239488	313348	193734
Malvidin 3-(6-malonylglucoside) 5-glucoside	Flavonoids	Anthocyanins	740.149	[M+2H]2+	C32H37O20	JVWKTROBNQKVEQ-UHFFFAOYSA-O	81.8	740.14874:5328196 741.15209:2852181 742.15545:0		32576474	31418640	30103428
Malvidin 3-caffeoyl-glucoside	Flavonoids	Anthocyanins	648.218	[M+H]+	C34H33O13	CTCAOGTXDRBMPF-UAWCLUNRSA-O	80.5	648.21771:1989692 649.22106:792184 650.22442:0		9952317	9823331	9505197
										1.02532e+09	1.01749e+09	1.05588e+09
									ug/L	4682.18	4646.24	4822.42
									ug/g Cyanidin Eq.	93.6435	92.9249	96.4484
										94.3389	1.86186
6''-O-Acetylgenistin	Flavonoids	Isoflavonoids	475.124	[M+H]+	C23H22O11	DXWGBJJLEDQBKS-UHFFFAOYSA-N	80.2	475.12387:25052136 476.12722:6150762 477.13058:1303037	50.33081:4680 57.72646:5107 67.0551:10710 67.84393:5228 68.99906:5343 74.81499:5562 80.55276:5089 81.07043:17079 85.02912:10253 91.05461:11591 91.33353:6295 93.07022:10489 95.08585:17123 99.04476:6911 107.04936:9278 107.08576:9138 111.08108:5387 119.0862:10864 121.10155:10868 123.04417:21437 125.09557:6038 131.08557:7999 131.55432:6510 133.10115:12984 134.10529:7954 135.04408:11473 137.02354:8970…	48171920	47935508	48974932
3',7-Dimethoxy-4',5,8-trihydroxyflavone 8-glucoside	Flavonoids	Flavones	493.113	[M+H]+	C23H24O12	HAANPBPCWSXUMK-UHFFFAOYSA-N	59.4	493.11234:19611548 494.11569:5458249 495.11905:898676	50.41633:14268 51.36636:15270 71.01344:39727 86.09673:26525 86.51686:12530 95.04942:14409 105.87052:13658 107.04932:46675 111.0442:156326 119.04891:22068 123.04418:54987 128.49339:14157 135.0439:286267 137.02361:26179 137.05919:18849 139.03882:549262 160.09839:17061 163.0388:98694 175.03961:17491 181.04919:144641 187.97763:16265 197.05974:55482 210.15602:29046 211.07436:22393 221.061:25209 225.05…	233000000	239000000	239000000
Jaceosidin	Flavonoids	Flavones	331.081	[M+H]+	C17H14O7	GLAAQZFBFGEBPS-UHFFFAOYSA-N	69.4	331.08118:17898930 332.08453:4004214 333.08789:735020	50.5806:2946 51.3201:2729 55.01873:10129 56.89697:3542 56.96562:5646 57.07069:6127 64.79749:3296 67.05502:3780 68.99788:4161 69.07043:4426 70.44272:3444 70.98715:3409 71.0134:3476 75.67907:3206 76.00238:3401 80.02625:7425 81.0704:5307 83.01313:7747 86.09694:6388 91.05457:5461 93.03386:4229 95.08602:5478 99.008:4824 99.04446:5845 107.04944:3600 109.65828:3417 118.04134:15369 119.0195:3792 119.0493…	487198624	502297888	498992992
Eriodictyol 7-glucoside	Flavonoids	Flavanones	451.123	[M+H]+	C21H22O11	RAFHNDRXYHOLSH-UHFFFAOYSA-N	70.4	451.1236:48410448 452.12695:12160927 453.13031:2754952	51.05018:30611 51.57412:25000 58.94509:24785 61.02926:43160 69.03423:73808 71.70066:32471 76.97203:28410 81.03404:52990 85.02895:288052 95.90842:27074 97.02885:100138 109.02854:66897 111.00773:49673 123.0442:82337 135.04387:88394 139.03853:41180 145.02841:110502 151.03926:36588 153.01817:1621487 163.03889:1435699 165.01845:57988 171.02832:88984 177.01866:34525 179.03392:140376 183.52763:39636 187…	274054816	257624416	264974976
Apigenin 7-[rhamnosyl-(1->2)-galacturonide]	Flavonoids	Flavones	593.129	[M+H]+	C27H28O15	ONIIEJMYZDRHKM-UHFFFAOYSA-N	57.5	593.12903:19355106 594.13238:7412236 595.13574:4523885	51.65641:4318 56.00064:4418 58.23711:5282 67.05505:7529 71.01385:8420 71.7629:5318 76.46507:5176 76.80461:4781 81.0704:17976 85.02891:17909 85.06489:4989 86.09691:6228 93.07024:8090 95.0857:19434 97.0287:24195 99.00777:6613 105.01866:6586 107.04913:11767 107.08595:10206 109.10171:14361 119.04951:15443 121.02804:10012 121.10149:8397 123.04385:7778 123.11712:8811 124.11413:6883 127.03852:12233 131.…	463146400	468000448	456283584
Luteolin 7-galactoside	Flavonoids	Flavones	447.092	[M-H]-	C21H20O11	PEFNSGRTCBGNAN-UHFFFAOYSA-N	55.6	447.09195:1440096896 448.0953:324030624 449.09866:63863164	51.72086:512326 51.74131:518500 93.92227:624394 96.05193:554748 113.88789:642429 117.63018:571195 137.16953:577469 145.5067:592886 153.01787:1767913 162.24353:609390 239.86014:710154 271.06006:125693408 405.81332:741209 447.09283:5255818	11363720192	11312201728	11261718528
Luteolin	Flavonoids	Flavones	287.055	[M+H]+	C15H10O6	IQPNAANSBPBGFQ-UHFFFAOYSA-N	85.4	287.05493:20501058 288.05828:3512394 289.06164:524391648	52.07373:9025 54.89988:7755 56.96548:20924 65.96758:7436 67.01862:140982 68.9979:126485 69.03423:22061 70.06588:42491 71.04986:10318 79.01855:9080 79.05479:35744 80.49851:8472 81.03362:19298 85.86069:9112 86.0605:39750 89.0391:95566 90.73645:8910 97.02891:24101 98.97543:10274 107.04915:29979 109.02864:17384 111.00754:11607 111.04393:13125 115.05489:10189 116.21645:8842 117.03366:71157 123.04401:1…	34673460	159008096	161438496
3',4',5,7-Tetrahydroxyflavanone	Flavonoids	Flavanones	289.07	[M+H]+	C15H12O6	SBHXYTNGIZCORC-UHFFFAOYSA-N	92	289.07074:77337584 290.07409:12151646 291.07745:1649485	52.45967:45654 53.03946:64102 55.01884:54336 65.03958:88572 66.03104:45622 67.01868:428940 68.53449:41867 68.99785:394259 69.03419:282778 74.09729:45688 74.38212:48022 79.01859:45583 79.05476:147432 83.01331:112222 85.02861:55531 89.03417:68792 89.03918:908610 90.68757:49088 93.03408:92750 97.02871:166181 107.04929:218361 111.00813:90188 111.04411:206610 114.87148:51857 117.03371:1007968 123.0442…	53341148	64242444	21455198
5'-Hydroxy-O-desmethylangolensin	Flavonoids	Isoflavonoids	275.086	[M+H]+	C15H14O5	MPGFHNNVFUGPOX-UHFFFAOYSA-N	61	275.10492:338158 276.10827:0 277.11163:805841	52.48347:5269 53.00309:4532 53.03957:10886 55.0187:10416 55.05509:41310 56.96566:39582 57.03447:7252 63.25842:5183 65.03927:5064 67.05494:53221 69.07057:18481 70.98114:10102 71.04982:6342 79.05485:63181 81.07066:47584 83.04973:6191 91.05478:148027 93.07034:38809 95.04971:14230 95.08592:19925 95.92525:5018 97.06444:5092 103.05477:9698 105.07024:130585 107.04942:15657 107.08582:14325 109.06527:7029…	380379	1418537	223389
Chrysin	Flavonoids	Flavones	253.071	[M-H]-	C15H10O4	RTIXKCRFFJGDFG-UHFFFAOYSA-N	61.1	253.07079:11736470 254.07414:1741789 255.0775:462713	53.0032:3991 53.03939:9435 55.0187:22458 55.05503:34160 56.96569:11510 57.07082:5611 61.24191:3790 65.03941:9239 67.05481:29116 68.9978:13914 69.0705:18075 71.01359:5348 71.04987:9395 73.02901:4663 79.05473:31627 81.07054:31872 83.04952:6240 83.08636:5191 83.47021:4660 91.05472:34047 93.03374:8089 93.07068:25766 93.07518:5079 94.04148:4512 95.0494:16439 95.08589:13060 97.02853:6944 105.07021:2943…	101001544	103282008	100500360
3,3',5,7-Tetrahydroxy-4'-methoxyflavanone	Flavonoids	Flavanones	317.06	[M-H]-	C16H14O7	KQNGHARGJDXHKF-UHFFFAOYSA-N	57.7	317.06:10410412 318.06335:572400 319.06671:540013	53.03911:6367 55.91481:6241 56.96561:149566 65.03941:12114 67.54481:8202 70.94132:6552 79.05499:18918 89.03887:10591 91.05468:81148 91.45414:6651 93.03382:16236 100.01781:10877 106.01757:18127 107.04942:60184 109.02304:18184 111.04427:53884 111.72912:6919 114.0153:25573 115.02344:43985 115.37424:8769 117.03343:8996 119.04922:52696 123.02053:44971 123.04393:9468 124.02809:62140 132.02524:17641 135…	620898	3529258	3617479
4',7-Dihydroxy-6-methoxyisoflavan	Flavonoids	Isoflavonoids	271.094	[M-H]-	C16H16O4	UIGOOLXQMJUBBW-UHFFFAOYSA-N	77.5	271.09421:2272102 272.09756:215218 273.10092:454248	53.03933:3798 55.0551:9929 55.7868:3733 56.9656:5553 65.08012:3410 67.01848:4588 67.05498:10100 68.99799:4449 69.07057:5865 71.0731:3822 76.11287:4076 79.05491:6598 79.4519:3549 81.07045:14630 81.49126:4438 86.1657:4367 91.0547:16818 93.07042:5957 94.36388:3664 95.08617:5735 101.31618:4254 105.07012:7563 115.05418:4379 119.08523:4373 142.31497:4055 153.01859:7225 271.06134:7707 271.16037:6763 271…	22952128	14271143	18408266
Tetramethoxyluteolin	Flavonoids	Flavones	343.103	[M+H]+	C19H18O6	CLXVBVLQKLQNRQ-UHFFFAOYSA-N	54.6	343.10257:4014511 344.10592:698269 345.10928:648130	53.03935:4432 55.01876:4771 57.03438:2908 58.6272:2609 65.03638:2343 65.03928:15377 67.05492:17768 71.0133:2912 84.04512:2624 85.02894:6588 86.09692:2999 86.42076:2541 93.03403:4986 95.04955:11079 108.02094:12321 111.04439:11934 112.01589:3147 123.04447:3805 125.05974:2869 136.01465:3177 141.05469:19750 151.03917:324249 151.05032:61073 171.06508:3671 181.04971:24238 197.02347:3025 200.43062:2609 …	4409704	7293129	6360785
Violanone	Flavonoids	Isoflavonoids	315.086	[M-H]-	C17H16O6	NAOWONDUKAFFFO-UHFFFAOYSA-N	60.6	315.08578:22800376 316.08913:4213963 317.09249:581814	53.03944:10886 55.05518:9005 57.46345:4570 63.02372:6818 67.05499:16466 69.07053:8879 71.21236:4581 75.00181:4758 79.05498:51832 81.07043:25261 83.64895:5003 88.24412:5167 89.03915:197088 91.05467:22566 93.07023:11205 95.04961:12411 95.08578:10812 99.12585:5870 102.04749:5223 105.07005:13852 106.27267:5800 107.04955:58215 109.10194:5565 115.0544:38632 117.02541:12177 117.03375:243214 123.04394:21…	914216384	914097984	911161408
3,5-Dihydroxy-6,7-methylenedioxyflavanone	Flavonoids	Flavanones	299.071	[M-H]-	C16H12O6	WVADKXWSLHLDCL-UHFFFAOYSA-N	58.9	299.07138:4913934 300.07473:670952 301.07809:889812	53.03945:3908 55.01867:4962 67.05518:5718 70.06566:3258 79.05496:11098 89.03901:5857 91.05482:6807 95.04946:6930 103.05466:21754 105.03403:5212 107.04957:30521 119.04967:3882 121.02812:10816 123.04443:17504 131.04918:15487 133.02847:7322 135.04405:9185 137.02347:5217 142.69032:3007 147.0441:11117 152.06186:10585 153.06987:13424 153.34895:3074 155.03386:10445 157.03206:4633 163.05383:4610 168.0271…	1044048	723603	1095506
Apigenin	Flavonoids	Flavones	271.06	[M+H]+	C15H10O5	KZNIFHPLKGYRTM-UHFFFAOYSA-N	82.5	271.05984:11918914 272.06319:1787608 273.06655:1455357	53.03946:14772 55.01884:9017 55.05507:19738 55.11066:5686 55.93082:5247 56.96582:5278 65.03938:19037 66.68924:5290 66.70738:5159 67.01864:99943 67.05504:17971 67.26011:5396 68.99784:110233 69.03413:14988 69.0708:6309 79.01826:6670 79.05482:10746 81.03411:19980 81.07061:20386 84.54695:5526 85.02911:11922 86.67741:5605 91.05478:169019 92.62058:6321 93.0705:13183 95.04959:11536 95.08595:8008 97.0284…	98315392	99358896	99513448
Calycosin	Flavonoids	Isoflavonoids	285.076	[M+H]+	C16H12O5	ZZAJQOPSWWVMBI-UHFFFAOYSA-N	72	285.07568:29750694 286.07903:6040212 287.08239:1639954	53.0395:5625 55.0551:17399 65.03942:3736 67.01866:8204 67.05491:24404 68.99807:5114 69.03429:7714 70.06603:4295 76.77151:4010 78.2146:4481 79.05496:9471 81.07048:10927 89.03864:4708 90.91829:4199 91.05481:8745 95.04926:11013 95.08643:4505 105.07029:12456 113.24524:4257 116.98566:4674 118.04156:7778 119.08579:4418 121.10136:4388 123.04417:6519 125.71996:4428 130.09389:4303 133.0649:35385 135.04408…	318418624	316386336	304466016
6'-Hydroxyangolensin	Flavonoids	Isoflavonoids	289.118	[M+H]+	C16H16O5	UDALNYNLNYDPMV-UHFFFAOYSA-N	73.4	289.11826:13649361 290.12161:2339233 291.12497:1025743	53.03952:18757 55.01875:15180 67.01867:162139 68.02185:42125 68.99786:128394 69.03427:31427 70.00105:39098 71.00206:24775 74.02431:42598 79.05473:35568 80.0584:13951 83.01297:15105 88.88741:12660 89.03917:144471 90.04251:37238 91.01831:13830 97.02843:20708 107.04922:23243 108.05278:14359 115.0543:20452 117.03342:93090 118.0373:26099 118.06526:58165 119.03976:22331 123.04346:17455 128.06235:37865 …	115369792	122811464	117509624
Sakuranetin	Flavonoids	Flavanones	287.091	[M+H]+	C16H14O5	DJOJDHGQRNZXQQ-AWEZNQCLSA-N	78.9	287.09134:662940032 288.09469:112009720 289.09805:12826674	53.0396:582810 55.05509:950175 55.30301:373606 62.29076:404315 63.19046:467157 63.35437:424015 65.0394:1283697 67.01867:4322888 68.02647:803614 68.99783:1440545 76.60423:534725 79.01867:660216 83.01376:533962 83.04947:780837 84.28772:464338 91.05478:13721033 95.0495:1667316 96.02086:682987 100.87761:465552 107.04956:1452943 111.04453:4154202 119.04936:15639375 123.04407:1030953 124.01519:628008 1…	3599111936	3570880000	3554318336
Apigenin 7-O-diglucuronide	Flavonoids	Flavones	623.139	[M+H]+	C27H26O17	SJFTVAAHLRFBST-DBFWEQBMSA-N	57.3	623.13959:82638408 624.14294:29407932 625.1463:6488111	53.67405:9364 61.44265:12832 71.01398:19383 85.02894:13018 89.03987:13220 93.63721:10302 97.02869:13858 97.07647:26361 109.02765:11351 119.04871:10536 121.02882:15702 131.04926:37388 133.06477:31552 145.02826:75005 145.06436:16577 147.01216:14469 147.04401:441470 157.06483:19848 159.04358:15129 159.08055:14778 161.05956:34778 162.06732:64143 163.07556:14830 169.06488:26924 173.06003:24285 175.039…	868523584	862256704	869723136
Hesperetin	Flavonoids	Flavanones	303.086	[M+H]+	C16H14O6	AIONOLUJZLIMTK-AWEZNQCLSA-N	77.7	303.08618:40327152 304.08953:7482248 305.09289:702394	53.69501:23886 65.03937:27632 67.0186:151218 68.99778:101174 69.0342:135417 73.1595:25597 73.42036:30439 81.06015:25825 83.01363:46402 85.89739:25604 89.03909:511048 91.05451:51720 97.02883:73735 107.45116:26046 111.00764:34359 111.04446:35646 117.03363:380854 121.35811:28719 123.04414:45856 134.03613:109986 135.04405:148315 137.05965:92958 140.2995:35548 145.02838:72653 149.05968:297398 153.0181…	243865056	239800624	232572064
Apigenin 7-glucuronosyl-glucoside	Flavonoids	Flavones	609.124	[M+H]+	C27H28O16	ADUXEKGZLYFWEG-VQFZQRBBSA-N	67.1	609.12347:8202992 610.12682:3175348 611.13018:504183	54.99365:4228 55.59312:4288 60.13315:4773 67.17081:4827 68.48001:5334 69.07066:8220 69.79971:6224 71.0136:6504 85.02883:16132 87.38988:6263 109.10162:6283 113.02396:8101 119.08519:6366 135.04407:6754 135.11763:6165 143.00143:5479 145.02876:7852 147.04446:9772 148.05177:9271 161.05904:8029 163.03873:191446 165.01871:6779 167.06787:5214 175.03854:41526 177.05415:19102 181.05013:12573 185.0591:10599…	53118016	51914568	51379412
3,5,7-Trihydroxy-4',6-dimethoxyflavanone	Flavonoids	Flavanones	333.097	[M+H]+	C17H16O7	MEROIHPPFMVPPD-UHFFFAOYSA-N	57.1	333.09683:18918132 334.10018:2908964 335.10354:1549274	55.01631:7756 55.01875:105046 55.05502:13819 56.96562:11055 60.04524:69526 61.04858:11726 65.03956:5297 67.05497:21084 68.0266:9165 68.05827:7012 68.50531:4062 68.9978:9525 69.03447:6020 69.07063:5403 71.01352:10755 72.04498:6315 74.22729:4622 78.54492:4830 79.05486:15443 80.05828:5447 81.07037:16189 82.74911:5254 83.01343:100793 83.04968:6518 88.56131:4974 91.05491:29144 93.07035:11389 93.35197:…	20551778	40821972	43164456
3,5,7-Trihydroxy-4',8-dimethoxyflavanone	Flavonoids	Flavanones	333.097	[M+H]+	C17H16O7	KALYBGCOEHEKGT-UHFFFAOYSA-N	58.3	333.09689:10644247 334.10024:1741777 335.1036:318143	55.01867:94493 57.0706:8503 62.59832:5539 65.85536:5191 67.05507:10212 68.99775:11231 69.03426:8131 71.01347:12160 76.00775:6397 79.05491:15437 81.07037:12615 82.57768:6108 83.01337:108181 88.13183:5993 91.05459:47517 95.08608:8609 96.02072:9061 99.008:7553 105.07038:42646 107.0493:8999 108.02094:13296 109.31456:6945 111.00772:26594 111.04405:11771 119.04938:31138 121.10286:6303 123.04421:8465 12…	49284992	49279476	50498104
Isovitexin	Flavonoids	Flavones	433.113	[M+H]+	C21H20O10	MYXNWGACZJSMBT-UHFFFAOYSA-N	85.2	433.11337:17742912 434.11672:4577600 435.12008:5495785	55.01871:18134 57.03436:19513 60.64756:11669 61.02921:16431 67.99023:15821 68.4994:12648 69.03434:69167 69.64481:12109 71.95847:13109 81.03403:36087 85.02904:154224 87.00819:59695 97.02866:61470 99.0445:17892 105.01864:51580 107.04953:17741 107.08595:28942 109.02872:37507 121.02831:42453 121.10162:74223 127.03882:50908 147.04338:17261 165.01825:30202 167.06966:25325 167.10695:17615 181.04961:5765…	130404136	127406488	129277992
Puerarin	Flavonoids	Isoflavonoids	415.087	[M-H]-	C21H20O9	HKEAFJYKMMKDOR-VPRICQMDSA-N	69.5	415.08722:1954471 416.09057:340091 417.09393:0	55.05487:8391 66.60947:7758 66.77769:7147 67.05513:14284 69.03419:30326 70.06599:11726 81.03407:24310 81.0704:21422 83.04961:15383 85.02892:36591 86.097:93804 87.00808:24075 90.18679:8300 93.07014:13487 95.04943:10092 95.08569:10615 97.02879:19838 99.04429:14453 105.07014:12017 107.08585:11777 109.02879:17403 121.10133:25161 123.08045:15751 127.0389:24628 137.0594:16097 139.039:89792 147.11667:27…	2090815	5744413	6577866
6-Prenylnaringenin	Flavonoids	Flavanones	339.084	[M-H]-	C20H20O5	YHWNASRGLKJRJJ-UHFFFAOYSA-N	57.9	339.08411:12239902 340.08746:2642928 341.09082:1285837	55.05516:8814 56.96589:4981 66.3545:5157 67.05508:8630 72.53092:5883 73.30714:6084 79.05439:5343 81.07056:12597 95.08611:11495 99.5692:5941 101.02798:6753 105.07062:8579 107.08575:6719 117.0693:7634 131.08548:7024 283.17007:8779 295.4472:7753 339.08286:19783	71290984	71829920	63830156
Luteolin 7-O-[beta-D-glucuronosyl-(1->2)-beta-D-glucuronide]	Flavonoids	Flavones	639.118	[M+H]+	C27H26O18	PBBVWJQPAZYQDB-DBFWEQBMSA-N	73.6	639.11798:422287744 640.12133:133820560 641.12469:32020088	55.0986:66454 56.01182:53450 65.46851:68175 73.84684:77360 79.13573:67285 85.02879:310384 85.69991:65771 113.02335:227405 131.03442:100486 141.01834:407238 159.02837:107463 166.45828:83021 215.09282:83596 280.91772:69398 287.05472:38520036 445.07562:86053 463.08649:1025093 639.11853:6347730	1599387136	1626401920	1623340800
Apigenin 7-[galactosyl-(1->4)-mannoside]	Flavonoids	Flavones	595.166	[M+H]+	C27H30O15	YONLJLRPNAUKHY-UHFFFAOYSA-N	52.7	595.2027:9269910 596.20605:2562996 597.20941:258634	56.72773:5424 65.08002:7479 66.63147:6583 72.16256:6946 74.12497:7478 85.02882:21988 88.41896:6913 95.60093:6893 103.03948:14019 109.02842:8778 113.35633:6824 127.03889:32806 162.99342:8035 163.03874:30496 165.01854:10935 167.06992:22641 168.87022:7112 181.04907:68796 183.02856:7742 211.05234:7830 219.0284:15259 221.0807:44411 228.38762:6931 233.08151:12738 249.07529:11935 271.05994:102687 295.05…	69717304	76376512	78637824
Luteolin 7-xyloside	Flavonoids	Flavones	419.097	[M+H]+	C20H18O10	DKVCLOWHUOSJGW-UHFFFAOYSA-N	68.9	419.09729:34578392 420.10064:8481797 421.104:2047497	62.4895:17090 69.03419:22610 79.79949:18549 85.02917:20209 85.60512:22369 91.05466:19781 95.01304:29459 97.02878:16022 119.04926:43211 123.00816:49467 169.0127:27340 203.86284:18288 269.04456:64231 287.05475:4907530 309.57455:19397 419.09644:72347	13174800	12855088	13441563
Apigenin 7-di-O-xyloside	Flavonoids	Flavones	567.114	[M+H]+	C25H26O15	AYWNPQYSGVEBBX-DXIOFANKSA-N	60.7	567.11414:14799901 568.11749:4642417 569.12085:815025	64.68403:4434 65.03957:8398 67.05505:3861 69.03421:5333 69.07076:5327 71.05014:3941 81.07034:6664 85.02899:12594 85.06551:6793 93.0703:5413 95.04963:6861 95.08588:9023 97.02905:44807 102.53338:4281 109.10151:6475 113.02361:3928 121.02858:1749645 121.10139:8298 127.0391:7564 127.37988:4802 131.04953:6352 133.10152:8316 135.04462:5044 135.11736:4236 137.05995:7917 139.03902:57366 141.01826:45074 14…	214645296	211205776	209847424
Cirsilineol	Flavonoids	Flavones	345.097	[M+H]+	C18H16O7	VKOSQMWSWLZQPA-UHFFFAOYSA-N	68.5	345.09665:1660874240 346.1:329802560 347.10336:50823948	66.28715:1180076 69.58743:1234136 75.88471:1097278 93.76757:1169734 113.02383:1879711 119.04971:7482686 121.02863:6522965 152.79788:1283504 169.01318:15360947 195.81287:1396753 197.00819:23194400 215.01888:11080550 241.04901:1380197 269.0448:2673402 272.03156:5950132 283.06015:4775412 287.05527:8552979 297.03943:23044534 300.02722:2033444 312.06201:3314035 315.04999:49300296 330.07367:6702890 345…	11087117312	10990621696	11208740864
Nobiletin	Flavonoids	Flavones	403.139	[M+H]+	C21H22O8	MRIAQLRQZPPODS-UHFFFAOYSA-N	83.4	403.13916:6468413 404.14251:1579216 405.14587:133754	76.01231:3950 76.68606:3780 81.07066:4121 85.03737:4072 93.07002:4946 102.47514:3846 163.07585:5140 165.05469:11248 183.02879:35683 183.2722:4862 211.02385:34273 229.03415:7730 252.1763:4759 258.05225:11714 299.091:5515 301.07126:24035 302.07687:6851 312.0629:13426 313.07028:10370 315.05133:8112 327.08572:50610 329.06393:13475 330.0733:32535 343.0451:11106 345.09808:27069 353.06393:5336 355.08221…	908501	328347	292600
3',4',5',7,8-Pentamethoxyflavone	Flavonoids	Flavones	371.131	[M-H]-	C20H20O7	IQXUAKMLDBLFJK-UHFFFAOYSA-N	78.9	371.13132:15940753 372.13467:3120957 373.13803:764302	79.055:10342 103.79929:10278 107.04899:16477 111.49397:10066 129.07016:12258 137.05988:29634 167.07018:19187 217.08571:11176 231.19345:16377 237.15616:10381 285.07443:24016 327.14127:33214 371.13065:187518 371.17212:17172	159503984	169230336	145287856
Butein	Flavonoids	Chalcones	273.075	[M+H]+	C15H12O5	AYMYWHCQALZEGT-ORCRQEGFSA-N	100	273.07535:2251914 274.0787:821567 275.08206:0		8376019	6678841	11174787
3-Hydroxyphloretin 2'-O-glucoside	Flavonoids	Dihydrochalcones	451.124	[M+H]+	C21H24O11	AONTYURQWYQJNQ-QNDFHXLGSA-N	100	451.12433:5650555 452.12768:2150053 453.13104:436421		21813136	22896330	21575364
3-Hydroxyphloretin 2'-O-xylosyl-glucoside	Flavonoids	Dihydrochalcones	583.167	[M+Na]+	C26H32O15	ILXISCCVBSLKSX-SUFHHTCNSA-N	100	583.16693:371779 584.17028:231643 585.17364:0		1056953	449187	591507
Didymin	Flavonoids	Flavanones	593.198	[M+H]+	C28H34O14	RMCRQBAILCLJGU-UHFFFAOYSA-N	98	593.19769:7041025 594.20104:1474867 595.2044:1838938		5120309	11292927	5471171
Eriodictyol	Flavonoids	Flavanones	289.07	[M+H]+	C15H12O6	SBHXYTNGIZCORC-UHFFFAOYSA-N	100	289.07022:6145936 290.07357:2369031 291.07693:352281		60960172	22986980	19994650
Eriodictyol 7-(6-galloylglucoside)	Flavonoids	Flavanones	601.128	[M+H]+	C28H26O15	SHPCBRSOJXQRDY-UHFFFAOYSA-N	98.6	601.12817:1257224 602.13152:0 603.13488:0		1609888	2062585	3042419
Naringenin 5-glucoside	Flavonoids	Flavanones	435.126	[M+H]+	C21H22O10	MFQIWHVVFBCURA-UHFFFAOYSA-N	99.9	435.12646:15922540 436.12981:3255128 437.13317:867893		106718576	110129976	110400672
Naringin 4'-glucoside	Flavonoids	Flavanones	743.228	[M+Na]+	C33H42O19	FHXACOPOJBXRQQ-UHFFFAOYSA-N	97.6	743.22833:910574 744.23168:0 745.23504:978568		119499	306856	212824
Naringin 6''-rhamnoside	Flavonoids	Flavanones	725.243	[M+H]+	C33H42O18	BRDVWIOUHLWIGN-UHFFFAOYSA-N	96.7	725.2428:551882 726.24615:200817 727.24951:0		145952	251784	269011
Neohesperidin dihydrochalcone	Flavonoids	Flavanones	611.213	[M+H-H2O]+	C28H36O15	ITVGXXMINPYUHD-UHFFFAOYSA-N	95.6	611.21307:435342 612.21642:195536 613.21978:358836		1404679	538027	318126
Hesperetin 7-glucoside	Flavonoids	Flavanones	463.131	[M+H]+	C22H24O11	ADSYMQORONDIDD-UHFFFAOYSA-N	99.3	463.13065:1289604 464.134:571430 465.13736:258252		7281605	7460332	8855307
Apigenin 7-O-(6''-malonyl-apiosyl-glucoside)	Flavonoids	Flavones	651.153	[M+H]+	C29H30O17	CWXBFJLEJGCTRB-PMUUMJNOSA-N	99.9	651.15302:346902 652.15637:106910 653.15973:226494		481835	293982	334158
Apigenin 7-O-glucuronide	Flavonoids	Flavones	445.086	[M+H]+	C21H18O11	JBFOLLJCGUCDQP-ZFORQUDYSA-N	98.5	445.08627:2386320 446.08962:296485 447.09298:0		1351278	692508	981620
Cirsimaritin	Flavonoids	Flavones	313.079	[M+H]+	C17H14O6	ZIIAJIWLQUVGHB-UHFFFAOYSA-N	98.8	313.0795:1200926 314.08285:0 315.08621:0		2720800	2046522	2603006
Gardenin B	Flavonoids	Flavones	357.098	[M+Na]+	C19H18O7	LXEVSYZNYDZSOB-UHFFFAOYSA-N	100	357.0975:1341070 358.10085:143033 359.10421:246573		7556612	8966098	5922568
Luteolin 7-O-(2-apiosyl-6-malonyl)-glucoside	Flavonoids	Flavones	667.145	[M+H]+	C29H30O18	LPOQROCPKZWCGK-CQRLEKJLSA-N	99.3	667.14459:1237291 668.14794:453211 669.1513:0		4006136	5677522	3550220
Pebrellin	Flavonoids	Flavones	373.09	[M+H-H2O]+	C19H18O8	AREVFHPDZQHBHI-UHFFFAOYSA-N	99.9	373.09039:2347472 374.09374:163898 375.0971:349227		7753475	4646243	4707006
4',5,6-Trimethylscutellarein 7-glucoside	Flavonoids	Flavones	491.152	[M+H]+	C24H26O11	GCAYMASOWMSYII-UHFFFAOYSA-N	99.9	491.15231:1065280 492.15566:897449 493.15902:1069357		5047412	5394266	5485657
4''-Methyl-6''-(3,4-dihydroxy-E-cinnamoyl)isoorientin	Flavonoids	Flavones	625.156	[M+ACN+H]+	C31H28O14	ALAMENVNTDAUHR-XVNBXDOJSA-N	100	625.15552:3103368 626.15887:1213486 627.16223:3442968		16146219	15202768	15978505
Apigenin 6-C-arabinoside 8-C-glucoside	Flavonoids	Flavones	563.139	[M+Na]+	C26H28O14	DRLZZQRQMWQRLZ-FBMRRHFKSA-N	100	563.13922:1333992 564.14257:394554 565.14593:0		9662510	5795372	7431512
Apigenin 6-C-arabinosyl-8-C-glucoside	Flavonoids	Flavones	695.181	[M+ACN+H]+	C31H36O18	UNUHPRIQUMNECB-AJWCUTEPSA-N	99.9	695.18115:1726240 696.1845:289614 697.18786:0		8029933	9727858	5282825
Apigenin 6-C-glucosyl-8-C-arabinoside	Flavonoids	Flavones	725.193	[M+H]+	C32H38O19	LXRDQACNDLNSQJ-RCNVSCNCSA-N	100	725.19299:540811 726.19634:0 727.1997:0		215486	95116	91374
Luteolin 7-(2''-apiosylglucoside)	Flavonoids	Flavones	581.15	[M+H-H2O]+	C26H28O15	YSXNEFJASLJGTK-YRCFQSNFSA-N	100	581.14978:2309099 582.15313:467745 583.15649:0		14648200	19632090	14731206
Luteolin 7-glucoside 3'-glucuronide	Flavonoids	Flavones	625.134	[M+H]+	C27H28O17	XSWBHFPDOTXBBV-ZXJFBCABSA-N	99.3	625.13391:882864 626.13726:276395 627.14062:0		99589	58082	190099
Luteolin 7-malonylglucoside	Flavonoids	Flavones	533.093	[M+H-H2O]+	C24H22O14	RNDGJCZQVKFBPI-ASDZUOGYSA-N	100	533.09283:925433 534.09618:0 535.09954:0		3435666	3786871	2493363
Luteolin 7-O-(2-apiofuranosyl-4-glucopyranosyl-6-malonyl)glucopyranoside	Flavonoids	Flavones	827.182	[M+H]+	C35H40O23	UAGBVLJNVRPERW-GGBSEEMMSA-N	99.1	827.18201:1048420 828.18536:435056 829.18872:0		4894390	4110684	4993424
Luteolin 7-O-(6''-O-malonyl)-beta-D-diglucoside	Flavonoids	Flavones	695.137	[M+Na]+	C30H32O19	VFPKOWDGODJQLU-QSIQYLALSA-N	98.2	695.13708:1271599 696.14043:545710 697.14379:0		4300952	10837190	5450166
Luteolinidin	Flavonoids	Flavones	272.063	[M+H-H2O]+	C15H11O5	GDNIGMNXEKGFIP-UHFFFAOYSA-O	99.6	272.06339:1953153 273.06674:406508 274.0701:226216		13411314	13575095	11735648
Rutin	Flavonoids	Flavones	679.237	[M+H]+	C43H34O8	FIVYPMMOJFDIJA-SWJJYDEHSA-N	99.6	679.2373:976038 680.24065:340062 681.24401:0		4788051	4651460	4710870
										33039887729	33040680278	33075204505
									ug/L	39684.9	39685.8	39727.3
									ug/g Luteolin Eq.	793.697	793.716	794.546
										793.986	0.484447
3,5,7-Trimethylepicatechin	Flavonoids	Flavanols	333.134	[M+H]+	C18H20O6	GZARPSIXRIMXRD-QZTJIDSGSA-N	56.5	333.13333:2850462 334.13668:251770 335.14004:1076716	53.00315:35398 53.03958:4945 55.05505:4707 56.96565:7557 57.40422:4393 64.03654:4728 67.05483:7157 68.99789:535322 69.03414:7794 71.04968:5514 72.46001:5248 73.1662:4958 77.21686:5254 79.05488:10658 80.05915:5403 81.0705:9876 82.96515:5123 91.05478:23151 92.9977:10801 93.07041:9445 94.04182:11551 95.04964:8843 103.05427:6665 105.07054:5619 106.04148:9864 107.04936:6697 107.08563:5957 108.9922:744…	9377426	15403227	9980704
Gallocatechin 3-gallate	Flavonoids	Flavanols	459.14	[M+H]+	C22H18O11	WMBWREPUVVBILR-GHTZIAJQSA-N	55.6	459.13995:14921025 460.1433:3460986 461.14666:802085	56.05034:44185 60.00414:4277 61.51489:4634 68.05013:9871 70.06592:16871 71.0499:96178 80.20266:4507 83.06113:11440 85.02907:4994 85.07663:195865 86.09718:6172 100.78074:4739 103.04225:5052 114.81927:5541 123.04413:41405 125.17228:4882 135.04428:8611 136.03983:5158 137.02359:6285 139.03999:5944 140.83394:5143 143.04901:10172 147.04402:8391 150.05489:16614 160.03966:25805 160.05099:7279 163.03918:6…	321518	2301622	248575
Cinnamtannin A2	Flavonoids	Flavanols	1155.3	[M+H]+	C60H50O24	QFLMUASKTWGRQE-JNIIMKSASA-N	93.2	1155.29529:454940 1156.29864:0 1157.302:0		1270685	1276157	1181371
Procyanidin trimer EEC	Flavonoids	Flavanols	867.214	[M+H-H2O]+	C45H38O18	MOJZMWJRUKIQGL-GUZXBWELSA-N	100	867.21448:1142325 868.21783:569900 869.22119:203877		1876136	2117576	1759807
Prodelphinidin trimer GC-C-C	Flavonoids	Flavanols	897.186	[M+H]+	C45H38O20	RJFFPCHJOFXZQD-YTSXHMEESA-N	99.8	897.18555:1110658 898.1889:365543 899.19226:397037		163968	890116	551486
4'-Methylcatechin	Flavonoids	Flavanols	305.101	[M+H]+	C16H16O6	ZHDMPVIDHWJGTN-UHFFFAOYSA-N	100	305.10144:6006975 306.10479:613898 307.10815:0		21855994	33823108	19593920
4',7-Dimethylcatechin	Flavonoids	Flavanols	319.117	[M+H]+	C17H18O6	MWTVZZZJXLZCEN-UHFFFAOYSA-N	100	319.1174:2020989 320.12075:0 321.12411:1191591		29430700	28876564	28298124
4beta-(2-Aminoethylthio)catechin	Flavonoids	Flavanols	364.077	[M+2H]2+	C17H19NO6S	RTWGDOBXVVOEQF-UHFFFAOYSA-N	98.2	364.07657:13287833 365.07992:2770989 366.08328:0		60818712	60387748	59037520
Catechin 3',4'-diglucoside	Flavonoids	Flavanols	613.177	[M+Na]+	C27H34O16	WEXDMQBFSBEMLP-UHFFFAOYSA-N	100	613.17688:5013190 614.18023:1707774 615.18359:385522		21702986	20255156	21471432
Catechin 7-xyloside	Flavonoids	Flavanols	421.102	[M+H]+	C20H22O10	UQKKDJWFQBNZBJ-MLYGIHNMSA-N	97	421.10172:2469880 422.10507:405636 423.10843:778565		22883	31629	134252
ent-Epicatechin-(2alpha->7,4alpha->8)-epicatechin 3-galactoside	Flavonoids	Flavanols	737.17	[M+H]+	C36H34O17	JUIIUJBWZYKSEP-QLBYNWDUSA-N	99.9	737.1701:2748100 738.17345:1404406 739.17681:385777		22535246	20293754	11422782
Epicatechin-(2alpha->7,4alpha->8)-epicatechin 3-galactoside	Flavonoids	Flavanols	705.182	[M+H]+	C36H34O15	MVLCXMXCRQYNIC-TWULTLMFSA-N	100	705.18201:3722940 706.18536:2146030 707.18872:460098		23850096	23825026	24201128
Epicatechin-(2beta->7,4beta->6)-catechin	Flavonoids	Flavanols	575.118	[M+H-H2O]+	C30H24O12	BEPYKTSNKZMROV-UHFFFAOYSA-N	99.9	575.1178:525529 576.12115:0 577.12451:193731		1187296	971367	441542
Epicatechin-(2beta->7,4beta->8)-epicatechin-(4beta->8)-epicatechin-(4beta->6)-catechin	Flavonoids	Flavanols	1151.24	[M+H]+	C60H48O24	MXENSMNZEQDMKS-NPOLXKJOSA-N	99.7	1151.2428:1116190 1152.24615:789190 1153.24951:0		3064863	6037849	4792556
Epicatechin-(4beta->6)-epicatechin-(2beta->7,4beta->8)-epicatechin	Flavonoids	Flavanols	865.196	[M+H-H2O]+	C45H36O18	SSOWHRNCDFFKAK-UHFFFAOYSA-N	100	865.19617:1313455 866.19952:774433 867.20288:0		5049744	5363834	5055218
Epicatechin-(4beta->8)-epigallocatechin 3'-gallate	Flavonoids	Flavanols	745.166	[M+H]+	C37H30O17	BUOLDWJIICQRBU-RGOYVLDUSA-N	88.3	745.16589:915049 746.16924:0 747.1726:0		2039356	569651	233854
Epigallocatechin 3-(3-methylgallate)	Flavonoids	Flavanols	471.081	[M+Na]+	C23H20O11	WVRDOLPMKOCJRJ-DENIHFKCSA-N	96.8	471.08063:3512770 472.08398:0 473.08734:0		18332136	19504264	17370484
Epigallocatechin 3-caffeate	Flavonoids	Flavanols	469.113	[M+H]+	C24H20O10	BNLVODKLELGOBT-WEDYXYFPSA-N	100	469.11316:634839 470.11651:0 471.11987:0		2726474	3046416	3232563
Epigallocatechin 3-cinnamate	Flavonoids	Flavanols	435.108	[M+H]+	C24H20O8	GQGIIUWXMCBYIJ-UMMIVNDFSA-N	100	435.10818:421993 436.11153:0 437.11489:160904		1291460	1270391	1214978
Epigallocatechin 3-p-coumarate	Flavonoids	Flavanols	451.1	[M+H]+	C24H20O9	HKPGWUPXXPIOAN-XMTAIGAMSA-N	99.8	451.10013:5623052 452.10348:598194 453.10684:634973		37390112	35788828	36440760
Epigallocatechin 3,5-digallate	Flavonoids	Flavanols	611.099	[M+H-H2O]+	C29H22O15	RKUDRJTZBDEGNP-YIXXDRMTSA-N	99.6	611.09857:9992731 612.10192:2492906 613.10528:1271368		34989392	36847924	35484908
										299297183	318882207	282147964
									ug/L	1937.41	2064.16	1826.42
									ug/g Catechin Eq.	38.7481	41.2831	36.5284
										38.8532	2.3791
6-Hydroxykaempferol 3-glucoside	Flavonoids	Flavonols	465.137	[M+H]+	C21H20O12	DIYGQKBUNSAYQA-UHFFFAOYSA-N	56.6	465.13727:8542814 466.14062:1811857 467.14398:227192	51.70319:4666 54.30304:4641 54.36919:4992 60.78716:5292 62.51707:5317 93.07012:5660 95.08613:10026 121.46509:5871 139.03917:11896 152.88344:5527 163.03859:11850 163.58473:5626 181.04837:6329 184.07372:7388 185.65063:7614 201.05199:9768 216.07605:71191 217.084:24270 225.05423:22804 227.71573:5821 253.81825:7106 285.07663:7357 300.27356:5804 379.1329:11258 421.14648:76208 465.13678:326533 465.2421:…	50627188	50123164	51942248
Kaempferol 3-rhamno-glucoside	Flavonoids	Flavonols	595.166	[M+H]+	C27H30O15	RTATXGUCZHCSNG-QHWHWDPRSA-N	53.3	595.16595:39548192 596.1693:12748600 597.17266:2549492	52.53484:13893 59.13828:12788 69.0341:38493 70.93616:14331 84.64175:14356 85.02882:116650 85.61948:14175 86.25957:14452 90.38034:13341 92.25392:14339 97.0286:24949 107.10845:15021 109.02865:26404 118.80557:14995 127.03903:86212 134.20885:21220 145.04927:38059 145.61736:16711 148.61142:15611 192.24226:17150 194.23093:14822 232.58539:14091 257.1712:15977 271.05984:6863892 287.05457:21150 305.38681:…	198275600	186598496	191590960
Kaempferide 3-rhamnoside	Flavonoids	Flavonols	447.129	[M+H]+	C22H22O10	NUFNGCDVYZKSKE-UHFFFAOYSA-N	79	447.12875:8466430 448.1321:2222238 449.13546:334684	52.55302:3860 53.19543:4245 54.57552:4854 56.26543:4788 69.03429:5008 72.53286:5318 84.57127:6569 93.07008:10788 95.08543:5312 95.37054:5555 97.11482:5145 107.08579:6964 109.10138:7690 119.08585:5499 136.06157:10075 153.01797:6685 159.04791:5443 163.0387:13374 242.0574:13609 258.05267:19194 270.05173:33212 271.05978:142803 285.07559:638182 286.01456:11427 286.047:266423 301.07059:1060270 354.0168…	54236348	55092952	51508692
3',4'-Dimethylquercetin	Flavonoids	Flavonols	331.081	[M+H]+	C17H14O7	MHALJYZRPGYQSI-UHFFFAOYSA-N	56.4	331.08115:31007242 332.0845:6014123 333.08786:1093967	53.00307:7935 55.01867:10629 55.05522:8528 58.78013:6298 59.05004:7914 67.01851:6627 68.99787:256584 69.03424:19787 71.01357:10964 72.02128:20290 72.09239:7127 79.98991:26529 81.07053:11792 83.01316:10281 84.02109:15003 85.02894:25123 95.01334:87482 99.04448:459528 105.07056:8179 121.06446:11169 123.00782:66712 127.03906:441125 139.00253:36724 140.0103:33694 145.10037:8660 155.03287:11341 168.005…	246571632	249619104	248388816
Isorhamnetin	Flavonoids	Flavonols	315.049	[M-H]-	C16H12O7	IZQSVPBOUDKVDZ-UHFFFAOYSA-N	65.4	315.04916:11169719 316.05251:2228524 317.05587:0	53.00311:31068 53.35042:6364 59.98526:7430 62.582:6728 67.05509:16822 67.52605:6520 68.38683:8211 68.99783:24777 83.01328:8180 85.02895:216604 91.05464:25214 93.07015:10725 95.08517:8115 99.00824:11785 107.08578:26793 113.02366:216894 119.04922:51436 121.02853:70660 131.04883:10938 132.0569:37185 141.01775:13099 147.04361:49627 160.05164:21719 163.11172:10019 169.01311:315416 187.02368:10147 187.…	63257912	68585080	66629168
Morin	Flavonoids	Flavonols	303.05	[M+H]+	C15H10O7	YXOLAZRVSSWPPT-UHFFFAOYSA-N	82.5	303.0499:31078628 304.05325:5028479 305.05661:983860	53.03941:33364 53.12599:9651 55.01869:33910 64.08996:9438 65.03937:43655 66.73335:9078 67.01864:78488 67.05499:36718 68.99788:189779 69.03422:45941 79.05462:14781 81.03406:52128 81.07069:13987 83.01341:11167 85.02917:12571 85.07642:10634 89.03934:49604 91.0548:30211 93.03384:28527 93.37391:8834 93.94407:10779 95.04957:37812 95.08546:12140 97.02845:12195 98.03296:11632 107.04957:22008 109.02862:49…	92439632	93974344	91641576
3-Methoxynobiletin	Flavonoids	Flavonols	433.134	[M+H]+	C22H24O9	SSXJHQZOHUYEGD-UHFFFAOYSA-N	56.7	433.13416:212558944 434.13751:44968892 435.14087:10011078	53.03955:59157 55.01899:14881 57.03439:16225 61.02919:23919 64.99965:12486 69.03423:176829 71.04978:39315 72.0815:20381 73.02927:28119 81.03416:184051 85.02898:466358 86.09702:63092 97.02878:305020 99.04446:370253 103.03944:347217 107.04985:19833 109.0288:244265 127.03905:6048484 133.06482:15432 145.04948:88181 167.07034:21974 177.01878:25719 178.53801:15763 181.04971:158372 187.06032:23499 187.1…	4502871040	4524682240	4556447232
Kaempferol 3-O-beta-D-glucopyranosyl-(1->2)-beta-D-6-acetyl-glucopyranoside	Flavonoids	Flavonols	653.172	[M+H]+	C29H32O17	VTDOFKYXFWFKCT-ZNHLPFEVSA-N	100	653.17157:27554950 654.17492:8306594 655.17828:2003933	53.07935:8909 67.85275:7950 143.69492:9472 143.87318:9746 147.04308:11601 163.03897:16239 255.2036:9016 287.05493:3295297 443.78461:9732 449.10931:66197 470.72104:10298 491.1185:385517 653.17096:507626	277393568	279586176	285074080
Tetramethylquercetin	Flavonoids	Flavonols	357.116	[M-H]-	C19H18O7	HHGPYJLEJGNWJA-UHFFFAOYSA-N	73	357.11566:18497212 358.11901:3180478 359.12237:13311971	53.82609:9405 55.0186:8618 62.24173:10519 67.05522:11413 100.42782:10097 121.18481:9423 121.57001:10689 136.49191:9965 156.42148:11537 166.72244:9442 182.32143:9822 188.09309:11371 313.12561:46262 357.11493:283958	55851128	59972552	65591012
Kaempferol 3-rhamnoside	Flavonoids	Flavonols	433.113	[M+H]+	C21H20O10	SOSLMHZOJATCCP-UHFFFAOYSA-N	80.7	433.11331:15541575 434.11666:3086577 435.12002:670688	55.02174:9475 67.05492:14099 70.47874:10329 71.04981:12108 81.07065:17277 81.46144:12496 86.67656:11143 90.00898:9918 95.08587:12752 107.08563:16585 123.05552:41514 125.09553:12375 135.04379:15344 144.65529:10897 153.01817:45896 226.66322:11263 258.32376:11611 269.04346:15454 271.05972:15181 287.05505:3249788 433.11353:60695	88493864	89174624	88165352
Kaempferol 3-O-xylosyl-rutinoside	Flavonoids	Flavonols	739.2	[M+H]+	C33H40O19	UYVBMGULWGRDQT-VLYLGZBPSA-N	99.2	739.19965:8650908 740.203:3764877 741.20636:1394454	55.90163:2926 59.05011:3110 75.41788:3048 81.29697:2762 81.48289:2887 137.4272:2868 148.42677:3063 188.20428:3582 202.13765:5031 239.78195:4002 247.02162:21748 268.82086:3312 366.07013:23745 369.16742:3410 381.09415:944996 422.12271:9103 646.1272:3524 737.00177:5009 738.49811:10129 739.19739:8925 739.39319:3990 739.50378:6767	36604124	40831512	41586568
3-Methoxysinensetin	Flavonoids	Flavonols	401.134	[M+2H]2+	C21H22O8	CHXSDKWBSFDZEU-UHFFFAOYSA-N	97.9	401.13443:3670920 402.13778:820536 403.14114:259976		27772484	33403104	31670610
Kaempferol 3-O-(2''-rhamnosyl-6''-acetyl-galactoside) 7-O-rhamnoside	Flavonoids	Flavonols	783.177	[M+Na]+	C34H40O21	UNWFAGYVJIJZNQ-KINVIYQBSA-N	90.8	783.177:4681641 784.18035:1739858 785.18371:540719		25217210	26124858	25591078
Kaempferol 3-O-(6''-acetyl-galactoside) 7-O-rhamnoside	Flavonoids	Flavonols	635.158	[M+H]+	C29H32O16	GMYLPJSOUAYAGD-UGFNMZIJSA-N	99.6	635.15759:668468 636.16094:192146 637.1643:486815		2005904	2525408	2376634
Kaempferol 3-O-glucosyl-rhamnosyl-galactoside	Flavonoids	Flavonols	755.208	[M+H]+	C33H40O20	MFIXKYXSBNIMPX-CHLFRWFTSA-N	99.7	755.20795:374649 756.2113:0 757.21466:221514		1332627	721123	788829
Quercetin 3-O-(6"-malonyl-glucoside) 7-O-glucoside	Flavonoids	Flavonols	713.154	[M+2H]2+	C30H32O20	ZLQYEKDHCDLAGO-UHFFFAOYSA-N	99.9	713.15442:4386302 714.15777:941058 715.16113:0		7682597	7331830	7615878
Quercetin 3-O-acetyl-rhamnoside	Flavonoids	Flavonols	489.08	[M+H]+	C23H22O12	QYSPPPJDISHVRH-ZKLNTULWSA-N	89.3	489.08008:511281 490.08343:0 491.08679:0		411053	248155	410420
Quercetin 3-O-glucosyl-rhamnosyl-galactoside	Flavonoids	Flavonols	771.158	[M+2H]2+	C33H40O21	XEFNBVWDOQCMSG-GJHFDJSNSA-N	71.6	771.15808:3062874 772.16143:947467 773.16479:909051		2208473	2065943	1686301
Quercetin 3-O-glucosyl-xyloside	Flavonoids	Flavonols	595.121	[M+H]+	C26H28O16	ZFGBNYDDAJMWAZ-DGBSRBSYSA-N	98.2	595.12109:850955 596.12444:0 597.1278:0		207647	201153	481658
Quercetin 3-O-rhamnosyl-galactoside	Flavonoids	Flavonols	609.146	[M+H]+	C27H30O16	IKGXIBQEEMLURG-YBHOGIGTSA-N	100	609.14587:2224556 610.14922:551166 611.15258:198344		15894173	13652269	15812918
Quercetin 3-O-xylosyl-rutinoside	Flavonoids	Flavonols	741.189	[M+H]+	C32H38O20	OTJNWGOABNCTOZ-JKVIJXOGSA-N	100	741.18872:1013447 742.19207:0 743.19543:0		4334195	4003547	3646950
Quercetin 3-(3'',6''-di-p-coumarylglucoside)	Flavonoids	Flavonols	755.167	[M+H]+	C39H32O16	RMWPNUYFHAPTBJ-ACFHMISVSA-N	99.5	755.16669:1276424 756.17004:266474 757.1734:0		1713418	1731388	1412063
Quercetin 3-(6''''-caffeylsophorotrioside)	Flavonoids	Flavonols	951.218	[M+H]+	C42H46O25	XXCKFJNPDRDYOK-CSMFWIJVSA-N	90.6	951.21783:394982 952.22118:0 953.22454:0		418770	1011225	1036678
Quercetin 3-O-caffeyl-glucoside	Flavonoids	Flavonols	625.119	[M+H]+	C30H26O15	IHBVMUCQCZEAPW-PFNFWJRHSA-N	100	625.11932:5860942 626.12267:2280338 627.12603:587451		34125932	34667668	34783896
Quercetin 3-O-sophoroside 7-O-glucuronide	Flavonoids	Flavonols	801.172	[M+H]+	C33H38O23	MBLCMVKVVNMTFV-FJZWYKRQSA-N	99.9	801.17151:3267484 802.17486:1417379 803.17822:0		24955202	23433728	29529908
Quercetin 3-sulfate	Flavonoids	Flavonols	380.975	[M+H]+	C15H10O10S	DNAYVNOVGHZZLH-UHFFFAOYSA-N	94.5	380.97531:2478927 381.97866:0 382.98202:923517		9562912	13529905	21048152
Quercetin 4'-glucuronide	Flavonoids	Flavonols	477.071	[M+H]+	C21H18O13	OUQZCILJSVDJFB-JENRNSKYSA-N	99.8	477.07065:2423276 478.074:599581 479.07736:0		1515397	798248	940739
Quercetin 7-(6''-acetylglucoside)	Flavonoids	Flavonols	615.093	[M+H]+	C28H24O16	USBMLXYFQKQZDJ-UHFFFAOYSA-N	99.3	615.09326:2944964 616.09661:0 617.09997:0		12805013	11452413	11866012
Myricetin 3-(6''-acetylgalactoside)	Flavonoids	Flavonols	523.106	[M+H]+	C23H22O14	SVRJGKAZQHHOSZ-UHFFFAOYSA-N	99.9	523.10632:281981 524.10967:153235 525.11303:141856		569814	617145	551627
Myricetin 3-[galloyl-(->2)-4-acetyl-a-L-rhamnoside]	Flavonoids	Flavonols	657.104	[M+H]+	C30H26O17	PYGGSPJDJQBCNV-UHFFFAOYSA-N	99.3	657.10376:819403 658.10711:0 659.11047:0		1759959	1755290	218007
Myricetin 3,3'-digalactoside	Flavonoids	Flavonols	641.151	[M+H]+	C27H30O18	FEWRYXXFMHQZRI-UHFFFAOYSA-N	95.5	641.15106:1065048 642.15441:380250 643.15777:312533		6514766	6438883	3250293
6-Hydroxykaempferol	Flavonoids	Flavonols	303.05	[M+H]+	C15H10O7	LFPHMXIOQBBTSS-UHFFFAOYSA-N	100	303.04965:3496198 304.053:695759 305.05636:705851		2994678	3049262	1053322
Kaempferol 3-(2''-(E)-feruloylgalactosyl-(1->4)-glucoside)	Flavonoids	Flavonols	787.202	[M+H]+	C37H38O19	YVMXOWMAJXNETB-KUQSDVROSA-N	99.3	787.20197:1994154 788.20532:569761 789.20868:1088128		11193881	8968142	8018666
Kaempferol 3-(2'''-(E)-caffeylsophoroside)-7-glucoside	Flavonoids	Flavonols	935.251	[M+H]+	C42H46O24	VJUZSHIQLQQUEB-XBEJPKJVSA-N	99.4	935.25085:838051 936.2542:531591 937.25756:0		2175414	3091173	320319
Kaempferol 3-arabinoside	Flavonoids	Flavonols	417.082	[M+H]+	C20H18O10	POQICXMTUPVZMX-UHFFFAOYSA-N	100	417.08188:615958 418.08523:0 419.08859:0		578008	324395	412447
Kaempferol 3-feruloylapioside	Flavonoids	Flavonols	595.145	[M+H]+	C30H26O13	JXONCIVNSCDGQY-NJOAVTLJSA-N	100	595.14453:1412963 596.14788:436465 597.15124:0		6091996	7060507	6995304
Kaempferol 3-glucosyl-(1->2)-(6''-acetylgalactoside)-7-glucoside	Flavonoids	Flavonols	813.188	[M+Na]+	C35H42O22	DQCLINUMJUZKAR-DTRLZUIWSA-N	91.4	813.18829:567432 814.19164:205861 815.195:0		2300851	2242006	2670753
Kaempferol 3-glucuronide	Flavonoids	Flavonols	461.072	[M+H]+	C21H18O12	FNTJVYCFNVUBOL-UHFFFAOYSA-N	100	461.07162:3017092 462.07497:464464 463.07833:0		81842	59264	23683
Kaempferol 3-neohesperidoside 7-(2''-p-coumaroyllaminaribioside)	Flavonoids	Flavonols	1065.28	[M+H]+	C48H56O27	OUYDFTJZSVOQJE-NYYWCZLTSA-N	80.9	1065.27563:614796 1066.27898:361525 1067.28234:0		1746226	2059172	844714
kaempferol 3-O-??-D-glucosyl-(1->2)-glucoside	Flavonoids	Flavonols	608.136	[M+H]+	C27H29O16	LKZDFKLGDGSGEO-WWXIKMEQSA-M	99.8	608.13586:528070 609.13921:280174 610.14257:0		2551.8	25518	2551.8
Kaempferol 3-O-alpha-L-(2,3-di-trans-p-coumaroyl-rhamnopyranoside)	Flavonoids	Flavonols	723.154	[M+H]+	C39H32O14	HKZIBACORRUGAC-FIFPDCARSA-N	94.1	723.15448:2339319 724.15783:923941 725.16119:0		900990	280274	689682
Kaempferol 3-O-sophoroside 7-O-glucuronide	Flavonoids	Flavonols	785.176	[M+H]+	C33H38O22	BMGVSLWMOUPXTF-MYTTYURUSA-N	99.9	785.17615:1067485 786.1795:489803 787.18286:196292		674177	1819811	1857070
Kaempferol 3-rhamnosyl-(1->3)(4'''-acetylrhamnosyl)(1->6)-glucoside	Flavonoids	Flavonols	781.203	[M+H]+	C35H42O20	QLIZRNPMFYPDOG-NEWYKKOOSA-N	94.8	781.20337:626996 782.20672:346379 783.21008:349148		1885669	2147740	1720205
Kaempferol 3-sophoroside 7-cellobioside	Flavonoids	Flavonols	935.265	[M+H]+	C39H50O26	ARCGCLWCGQKSSN-UHFFFAOYSA-N	99.9	935.26453:629214 936.26788:327850 937.27124:106520		865959	575611	856901
										5.87912e+09	5915656402	5.95875e+09
									ug/L	10215.6	10279	10353.8
									ug/g Quercetin Eq.	204.312	205.58	207.076
										205.656	1.38331
Sesaminol 2-triglucoside	Lignans	Lignans	831.27	[M+H]+	C36H46O22	KKJBZOSTUMQZAI-VTBBPSJISA-N	95.5	831.27045:987482 832.2738:441806 833.27716:0		2791473	3542530	6368744
Sesaminol glucoside	Lignans	Lignans	531.151	[M+2H]2+	C26H28O12	HVDZWQPYIXKSCL-UHFFFAOYSA-N	100	531.15063:3673480 532.15398:768235 533.15734:0		21843584	20590416	11664926
Sesaminol glucosyl-(1->2)-[glucosyl-(1->6)]-glucoside	Lignans	Lignans	855.267	[M+H]+	C38H48O22	IJZGFTCXUSMUHI-UHFFFAOYSA-N	97.6	855.26746:2205145 856.27081:805131 857.27417:636075		5865041	5859434	5353926
(-)-Pinoresinol	Lignans	Lignans	519.187	[M+H]+	C26H32O11	QLJNETOQFQXTLI-JKUDBEEXSA-N	100	519.18677:6359220 520.19012:1716687 521.19348:5289116		3599750	4191643	4883774
7-Hydroxysecoisolariciresinol	Lignans	Lignans	373.212	[M+H]+	C22H30O5	BBZFADZHJBEXSO-QQROTITISA-N	98.2	373.21161:1807250 374.21496:959725 375.21832:786100		6206222	19518172	13935620
7-Oxomatairesinol	Lignans	Lignans	373.128	[M+H]+	C20H20O7	IHQUAAXBXPJDEX-FVRDMJKUSA-N	100	373.12793:3762116 374.13128:862601 375.13464:111546		103595	303645	191067
Conidendrin	Lignans	Lignans	357.133	[M+H]+	C20H20O6	CAYMSCGTKZIVTN-PJIJBLCYSA-N	100	357.13321:5982184 358.13656:1607431 359.13992:3725618		19350858	16959602	18037014
Cyclolariciresinol	Lignans	Lignans	361.165	[M+Na]+	C20H24O6	OGFXBIXJCWAUCH-KPHUOKFYSA-N	100	361.16476:4742352 362.16811:1122480 363.17147:547028		28194964	28866892	26957410
Dimethylmatairesinol	Lignans	Lignans	387.176	[M+ACN+H]+	C22H26O6	SNAOLIMFHAAIER-UHFFFAOYSA-N	99.7	387.17633:2433258 388.17968:1079014 389.18304:0		330450	203876	3528068
Episesaminol	Lignans	Lignans	369.102	[M+Na]2+	C20H18O7	KQRXQIPRDKVZPW-ICCDWZQGSA-N	99.7	369.10208:1176921 370.10543:604355 371.10879:414219		108610	169173	678769
Medioresinol	Lignans	Lignans	389.159	[M+H]+	C21H24O7	VJOBNGRIBLNUKN-BMHXQBNDSA-N	100	389.15884:4635512 390.16219:607023 391.16555:0		24298494	26555236	23897192
										112693041	126760619	115496510
Psoralen	Other polyphenols	Furanocoumarins	187.039	[M+H]+	C11H6O3	ZCCUUQDIBDJBTK-UHFFFAOYSA-N	76.4	187.03896:20598050 188.04231:2505775 189.04567:840100	50.01589:21921 51.02382:80176 53.03948:392334 55.0187:18147 55.05507:14738 56.56832:12412 58.92202:12751 59.08518:11042 67.05503:16407 74.18313:11864 77.03919:67339 77.98548:16247 80.59187:16332 81.03401:34870 94.60557:14636 95.04964:462420 102.04676:77240 103.0547:693245 105.04517:149169 110.25757:15407 111.08574:14642 113.0387:24189 115.05422:32885 123.0443:13587 128.06155:14255 131.04933:22774…	161602448	267116400	269197760
Hydroxytyrosol	Other polyphenols	Tyrosols	155.07	[M+H]+	C8H10O3	JUUBCHWRXWPFFH-UHFFFAOYSA-N	51.6	155.07024:3814740 156.07359:555411 157.07695:933715	50.01595:9844 51.02374:39749 52.03158:13225 53.00313:7087 53.03939:7037 55.01859:22407 55.05516:3724 55.93515:77019 56.96559:10035 64.57442:2963 65.03927:20960 67.0549:6781 72.93776:473297 77.03908:5680 79.01839:13161 81.03413:5293 90.46905:3692 90.94813:126564 95.04961:18820 97.02871:30293 100.94412:5393 105.04492:3399 107.01282:7552 108.95849:12610 113.96367:9581 125.02326:16106 131.97395:7252 …	1846150	5501191	6155532
Umbelliferone	Other polyphenols	Hydroxycoumarins	161.05	[M-H]-	C9H6O3	ORHBXUUXSCNDEV-UHFFFAOYSA-N	66.4	161.05022:6928378 162.05357:1578842 163.05693:1988291	50.01596:7884 51.02365:11296 51.23057:4216 53.03945:19223 55.19387:4328 56.9656:38647 58.96135:3937 60.95113:4386 63.02378:11559 65.03939:10615 77.03936:4922 78.04709:34519 79.05483:7438 89.03908:48289 90.04674:12497 91.0548:9276 92.02567:5052 95.04966:17942 100.02509:6633 105.03388:6837 106.04188:6721 107.04926:6075 110.03603:5282 123.0438:11040	4713754	7598998	13576566
Xanthotoxin	Other polyphenols	Furanocoumarins	217.068	[M+H]+	C12H8O4	QXKHYNVANLEOEG-UHFFFAOYSA-N	68.3	217.06833:59892480 218.07168:9009737 219.07504:3229568	50.55744:13047 55.05498:29293 56.05026:61067 57.28498:16302 62.62439:16122 66.13346:14389 68.05009:17309 70.0659:53307 71.03444:16687 75.22393:17842 75.27531:21263 77.11378:18681 84.04508:39384 96.2683:15929 126.09114:33802 148.65146:15965 217.06877:31990	451027520	457093408	458973216
p-HPEA-EDA	Other polyphenols	Tyrosols	305.15	[M+H]+	C17H20O5	VPOVFCBNUOUZGG-VVHNFQOZSA-N	60.7	305.14957:1607104 306.15292:2130295 307.15628:1106478	50.7225:8099 53.03954:16078 55.01863:21838 63.53128:8881 64.11283:8217 65.03941:49052 67.01865:27645 67.05498:24772 68.99779:57017 69.03422:34977 71.26797:12495 76.65486:8972 83.01299:12224 84.0813:20440 89.03889:17864 89.24371:9108 90.06501:8691 91.05494:16509 95.04945:47537 97.02891:16593 103.05482:8843 105.03373:38837 105.07033:15594 108.21532:11791 111.04427:46341 115.05475:11319 121.02866:17…	5124312	1969249	8870754
4-Hydroxybenzaldehyde	Other polyphenols	Hydroxybenzaldehydes	121.029	[M-H]-	C7H6O2	RGHHSNMVTDWUBI-UHFFFAOYSA-N	74.3	121.02855:34007628 122.0319:2556666 123.03526:2454441	51.02382:19495 52.1661:5557 52.20229:6697 53.00311:39086 53.03972:8355 59.5618:5884 63.02359:6784 65.03944:89174 66.82185:7137 77.07915:5962 91.05464:9040 95.04922:9177 102.35474:7931 105.75497:7655 107.66592:6731 121.02831:14533	345038496	356755840	369178336
Salvianolic acid D	Other polyphenols	Other polyphenols	341.065	[M+H]+	C18H12O7	AMPDZVASNOBSQZ-UHFFFAOYSA-N	65.4	341.06552:86983304 342.06887:17163798 343.07223:4526260	53.03934:13359 55.01866:34671 81.03422:72628 91.05462:17802 93.03402:17366 95.04945:21348 99.62863:11503 102.34279:12991 103.05463:172623 105.03351:11493 107.01313:13756 107.05047:12019 109.02851:37904 111.0446:17063 115.05424:14706 119.04894:12110 123.04487:18653 127.03905:35374 131.03928:17224 131.04924:308484 133.02875:20431 133.08112:12352 135.04381:18161 137.02364:325846 137.03452:54818 137.…	92562480	99036152	106712792
Salvianolic acid C	Other polyphenols	Other polyphenols	493.113	[M+H]+	C26H20O10	GCJWPRRNLSHTRY-VURDRKPISA-N	64.2	493.11243:20778182 494.11578:5381020 495.11914:1093614	55.13786:4863 69.03423:4848 70.96224:5294 72.77105:5355 81.07043:11192 91.05452:9377 95.08603:8557 107.04954:5965 111.04424:18101 115.05428:22591 123.04408:99386 123.06853:5384 131.04921:8818 135.04399:29403 137.02345:57562 139.03925:40698 143.049:50311 159.04413:13405 161.05951:59339 163.03836:32764 165.09097:10063 177.05429:9261 187.03925:62591 197.06006:9276 203.03334:11740 205.04898:20224 205…	160135440	157314416	155656912
Salvianolic acid L	Other polyphenols	Other polyphenols	717.146	[M+H]+	C36H30O16	CLZDRNKNWXDFQT-UHFFFAOYSA-N	100	717.14569:1858504 718.14904:632318 719.1524:6544796		12106650	6282504	7095000
Phlorin	Other polyphenols	Other polyphenols	289.092	[M+H]+	C12H16O8	WXTPOHDTGNYFSB-UHFFFAOYSA-N	81.4	289.09171:14082602 290.09506:2171237 291.09842:474167	53.03945:34093 55.01878:23780 57.03428:19676 61.02921:19262 61.97266:9154 67.01859:16435 69.03425:77844 70.80486:8935 81.03406:35639 85.02913:73335 89.03896:13879 97.02864:29002 109.02231:11550 109.02845:58589 117.03309:17666 127.03897:1459434 129.04063:10009 135.04413:27074 153.01801:78449 163.03934:13601 194.88142:9385 267.90442:10419 289.06955:11343	329041620	287493472	113555064
Bisdemethoxycurcumin	Other polyphenols	Curcuminoids	309.11	[M+H]+	C19H16O4	YXAKCQIIROBKOP-HSSGTREWSA-N	61.1	309.10999:688853 310.11334:0 311.1167:303503	53.0396:12612 55.0188:26427 55.05515:100170 56.72894:4976 56.9657:11855 57.03432:60531 57.0365:5755 57.97018:5478 61.04451:5232 65.03922:5819 67.05514:58508 69.03438:7247 69.07065:20474 71.04995:11425 71.08606:5051 79.05493:96406 81.03428:7266 81.07057:84264 83.04974:9220 83.08617:17395 87.43037:6125 91.05476:87778 93.07042:40035 95.04955:27125 95.08604:24869 97.06499:10212 97.10131:10130 103.054…	190232	566154	233319
Lithospermic acid	Other polyphenols	Other polyphenols	539.118	[M+H]+	C27H22O12	UJZQBMQZMKFSRV-YWEYNIOJSA-N	65.8	539.1189:13104828 540.12225:5540280 541.12561:1510664	65.03947:9515 69.60298:3630 72.24065:3698 81.07057:5162 85.02901:4525 93.03371:5121 95.0859:5060 107.04935:12719 107.08604:4525 109.10142:5117 111.04442:57647 119.04945:8650 121.10121:6453 127.03936:7943 135.04411:131837 137.02345:23207 137.05968:15545 139.03897:354330 151.07446:4940 155.01167:4382 163.03888:82791 181.04956:134446 181.06483:5677 187.03969:8529 197.44736:4279 210.41397:5407 215.07…	1193087360	1214054784	1207706112
1,4-Naphtoquinone	Other polyphenols	Naphtoquinones	157.028	[M+H]+	C10H6O2	FRASJONUBLZVQX-UHFFFAOYSA-N	100	157.02832:16191437 158.03167:2086136 159.03503:14666038		147037088	130864584	142483856
2-Methoxy-5-prop-1-enylphenol	Other polyphenols	Hydroxyphenylpropenes	165.091	[M+Na]+	C10H12O2	LHJZSWVADJCBNI-UHFFFAOYSA-N	100	165.09099:6153520 166.09434:1792476 167.0977:6239970		20561596	31251084	44402776
3-Methylcatechol	Other polyphenols	Alkylphenols	123.048	[M+H]+	C7H8O2	PGSWEKYNAOWQDF-UHFFFAOYSA-N	99.9	123.04752:6303065 124.05087:3266014 125.05423:319625		39423960	40944184	52632712
3,4-DHPEA-EA	Other polyphenols	Tyrosols	377.121	[M+H]+	C19H22O8	BIWKXNFEOZXNLX-SQOYHTLWSA-N	99.7	377.12067:1495297 378.12402:395313 379.12738:350631		331879	33187.9	33187.9
4-Vinylsyringol	Other polyphenols	Alkylmethoxyphenols	243.102	[M+H]+	C15H14O3	WBBHYMRWGHBXLS-BQYQJAHWSA-N	100	243.10161:787042 244.10496:0 245.10832:1108332		1829938	2203910	2175387
Anethole	Other polyphenols	Hydroxyphenylpropenes	149.096	[M+H]+	C10H12O	RUVINXPYWBROJD-ARJAWSKDSA-N	100	149.09598:8529123 150.09933:1898347 151.10269:2936908		78661384	76994880	98233880
Arbutin	Other polyphenols	Other polyphenols	273.094	[M+H-H2O]2+	C12H16O7	BJRNKVDFDLYUGJ-UHFFFAOYSA-N	99.9	273.09418:3220515 274.09753:822664 275.10089:3210143		2068903	1993799	2513254
Bergapten	Other polyphenols	Furanocoumarins	215.039	[M+H]+	C12H8O4	BGEBZHIAGXMEMV-UHFFFAOYSA-N	99.7	215.0387:2860665 216.04205:0 217.04541:1551665		5848592	8071698	6548336
Coumestrol	Other polyphenols	Other polyphenols	269.045	[M+ACN+H]+	C15H8O5	ZZIALNLLNHEQPJ-UHFFFAOYSA-N	100	269.04462:1452392 270.04797:240229 271.05133:153613		117402	540038	225414
Demethyloleuropein	Other polyphenols	Tyrosols	525.151	[M+H]+	C24H30O13	HKVGJQVJNQRJPO-VTDDDATNSA-N	98.1	525.15149:2974515 526.15484:464340 527.1582:0		15711833	16072337	14390164
Juglone	Other polyphenols	Naphtoquinones	173.023	[M+2H]2+	C10H6O3	KQPYUDDGWXQXHS-UHFFFAOYSA-N	100	173.02295:14270741 174.0263:1379121 175.02966:1224189		103905472	97892408	55986112
Ligstroside-aglycone	Other polyphenols	Tyrosols	363.144	[M+Na]+	C19H22O7	ZJRZKUMVZLKDPM-HARHXEFRSA-N	100	363.1438:1400592 364.14715:315879 365.15051:274792		1722388	435544	841648
Mellein	Other polyphenols	Hydroxycoumarins	179.07	[M+H]+	C10H10O3	KWILGNNWGSNMPA-ZCFIWIBFSA-N	100	179.07019:8181757 180.07354:604557 181.0769:4988764		52736332	60680572	57430196
Norathyriol	Other polyphenols	Hydroxybenzoketones	259.03	[M+H-H2O]+	C13H8O6	ZHTQCPCDXKMMLU-UHFFFAOYSA-N	99.4	259.03015:2917367 260.0335:174596 261.03686:851979		49527710	33727832	36987420
p-HPEA-AC	Other polyphenols	Tyrosols	181.086	[M+H]+	C10H12O3	LDLOCPJLLDCCGO-UHFFFAOYSA-N	100	181.08585:4997858 182.0892:662215 183.09256:1353174		25829582	26573622	60339080
										3301790521	3.38906e+09	3.29213e+09
									ug/L	39532.9	40576.8	39417.4
									ug/g Oleuropein Eq.	790.658	811.537	788.347
										796.847	12.7739
Dihydrosinapic acid	Phenolic acids	Hydroxyphenylpropanoic acids	227.091	[M+H]+	C11H14O5	BPPVOXVSMSXBEI-UHFFFAOYSA-N	68.8	227.09148:20013288 228.09483:2482754 229.09819:7814441	50.40741:7400 51.02389:21420 52.03153:12141 53.03945:95206 55.01873:20697 55.05512:9445 56.9657:68555 65.03945:60269 66.04395:9370 66.04703:45600 67.05504:25030 70.06589:15703 71.50058:7733 72.56673:8378 75.42413:8582 77.03922:21790 78.04714:237600 79.05523:52694 81.03394:16344 81.07043:15571 82.04205:9096 85.02882:20488 89.03909:37197 91.05483:215805 93.07041:14788 94.04187:61089 95.04975:138251…	5791901	2307899	2871704
Phenylacetic acid	Phenolic acids	Hydroxyphenylacetic acids	137.046	[M+H]+	C8H8O2	WLJVXDMOQOGPHL-UHFFFAOYSA-N	81.2	137.04576:63146192 138.04911:3863892 139.05247:16899898	50.99539:13765 53.99833:31956 55.01873:40412 55.02994:551020 56.96553:14357 65.01419:102321 65.03944:102290 67.02985:131467 68.99783:18391 74.27157:13451 74.619:17018 79.23013:12955 82.04055:95153 84.53954:14676 85.6127:14526 91.05469:42143 92.02478:109153 93.02801:20376 94.04077:84215 110.03519:124253 119.03555:153343 128.04562:18999 130.47104:17691 137.04584:306434	177262624	175979712	189063904
Benzoic acid	Phenolic acids	Hydroxybenzoic acids	123.04	[M+H]+	C7H6O2	WPYMKLBDIGXBTP-UHFFFAOYSA-N	57.8	123.04042:23334596 124.04377:3437604 125.04713:6007331	51.02373:18432 52.50246:13828 56.96558:502155 67.51056:54481 68.07287:16368 68.74749:18023 74.74685:17291 76.51575:64915 77.22754:22856 88.05898:18385 104.97761:17348 122.14709:17156	146812784	119310624	121434040
Gallic acid	Phenolic acids	Hydroxybenzoic acids	171.065	[M+H]+	C7H6O5	LNTHITQWFMADLM-UHFFFAOYSA-N	55.7	171.06516:6773146 172.06851:853053 173.07187:913185	51.02378:6245 51.61426:3219 53.00303:7859 53.03944:41097 54.03485:6666 55.01869:56639 55.05508:78661 56.9656:418367 60.95843:5195 61.61158:4324 65.03599:7770 65.03936:108883 66.93894:4256 67.04234:8753 67.05476:4277 68.02641:24622 68.99786:72874 69.03423:18593 71.0497:5922 71.95244:15930 72.04147:6208 72.0451:68560 73.02901:9469 79.0187:6174 79.02771:4022 80.04974:6560 81.03413:44853 82.02878:449…	9957548	31029016	74538072
4-Hydroxybenzoic acid	Phenolic acids	Hydroxybenzoic acids	139.039	[M+H]+	C7H6O3	FJKROLUGYXJWQN-UHFFFAOYSA-N	80.4	139.03893:27944372 140.04228:2608644 141.04564:1748010	51.0238:23628 53.0031:141399 54.03469:12883 55.01871:30994 56.05038:15424 56.96563:397052 58.72413:14253 65.03939:1173871 67.04238:14141 68.05021:58802 69.28342:11880 79.75756:13224 87.98596:12185 93.0339:36881 102.54188:13196 111.04424:44450 121.02866:377915 121.03941:47719 139.03893:16348 139.08635:14707	203656080	213217984	202656160
Caffeic acid ethyl ester	Phenolic acids	Hydroxycinnamic acids	209.081	[M+H]+	C11H12O4	WDKYDMULARNCIS-GQCTYLIASA-N	62	209.08087:4574442 210.08422:313946 211.08758:2545445	51.79901:7058 52.72562:7897 53.03947:44129 55.01862:15700 55.0551:298745 59.04994:10394 65.0394:29637 66.57727:8645 67.055:53208 69.03444:15677 69.07054:16349 74.56524:7649 77.1935:7837 78.04718:16300 79.05495:84765 81.03406:10532 81.0704:37697 83.04966:59715 83.08607:15029 89.03872:11319 91.05479:101806 93.07037:34594 95.04966:85336 95.08601:10121 105.04553:12441 105.07018:39848 106.0415:10128 1…	25101924	33525642	30029878
Avenanthramide 2p	Phenolic acids	Hydroxycinnamic acids	300.086	[M+H-H2O]+	C16H13NO5	QGUMNWHANDITDB-FPYGCLRLSA-N	100	300.08646:12913493 301.08981:6733688 302.09317:769580	53.03942:143101 58.52664:6408 64.73926:7520 67.05484:8136 68.81818:7244 69.75178:8355 81.03412:365258 83.54757:7683 91.05471:21777 92.16401:7373 105.20205:8057 109.0287:326539 112.93507:9126 114.16584:7827 118.06519:25337 120.69876:8692 128.04955:169145 130.06483:12938 132.04453:43699 146.06:729613 156.52788:9460 170.06039:9561 188.52841:8595 254.08002:12924 285.36688:8885	78273104	85012272	76632584
p-Coumaroylquinic acid	Phenolic acids	Hydroxycinnamic acids	339.108	[M+H]+	C16H18O8	BMRSEYFENKXDIS-QHAYPTCMSA-N	81	339.1077:13986831 340.11105:2946436 341.11441:60079272	53.03955:8558 55.05507:8879 65.03936:22011 67.05506:11440 69.03429:14819 69.07031:6872 72.29424:8109 81.03405:20619 81.97731:8180 83.04968:18397 85.02878:19861 89.03922:32361 91.05472:220530 96.12522:8627 97.0288:9507 99.7382:7930 110.07175:12699 117.03381:131614 119.04936:553821 133.66423:10083 135.04422:16410 145.02852:172963 147.04408:793766 149.05945:33943 177.05458:90447 282.30161:9848 292.4…	81111457	79958360	84860464
Ellagic acid arabinoside	Phenolic acids	Hydroxybenzoic acids	433.042	[M+H-H2O]+	C19H14O12	KNURQRIPZJJYQO-FYZLSVPNSA-N	100	433.04153:2711652 434.04488:449201 435.04824:120031	55.0549:1552 56.21425:1424 65.15119:1942 72.08142:18909 75.65113:1824 84.04494:2642 86.09713:10985 102.05513:4194 147.39439:1977 149.98537:2554 151.03874:7645 155.07948:2134 167.0313:10589 182.69788:1973 183.11282:3746 185.0421:92053 193.04347:2295 201.12431:3943 222.466:2242 331.05228:2142 353.08527:17197 433.16916:4038	72770	709496	485149
Rosmarinic acid	Phenolic acids	Hydroxycinnamic acids	361.092	[M+H]+	C18H16O8	XUWTZJRCCPNNJR-UHFFFAOYSA-N	63.1	361.09189:11121031 362.09524:1853084 363.0986:383170	55.05513:5322 56.96558:7717 64.16679:5271 67.05495:7156 69.03441:7966 69.07071:6198 71.0499:6473 79.0548:8285 81.07051:10734 87.84148:5093 91.05471:9286 93.07017:12775 94.50652:5968 95.04919:6361 95.08585:11424 97.06498:6411 97.41529:6012 105.07007:6791 107.08611:7060 119.0854:9892 121.02868:39585 121.10146:9883 135.04419:6847 135.11694:10039 161.06136:6823 181.12221:33289 197.00777:11667 197.950…	7836746	8192920	3675463
3,4-Dihydroxyphenylacetic acid	Phenolic acids	Hydroxyphenylacetic acids	169.05	[M+H]+	C8H8O4	CFFZDZCDUFSOFZ-UHFFFAOYSA-N	100	169.04951:4847278 170.05286:1230938 171.05622:2382558		18792820	18320508	18572910
5-5'-Dehydrodiferulic acid	Phenolic acids	Hydroxycinnamic acids	387.107	[M+H]+	C20H18O8	LBQZVWQOPFFQJI-GGWOSOGESA-N	100	387.10724:1485296 388.11059:370701 389.11395:158827		11333916	10506331	10504846
Caffeoyl aspartic acid	Phenolic acids	Hydroxycinnamic acids	296.076	[M+2H]2+	C13H13NO7	YNHFZQQNJPOYRC-DUXPYHPUSA-N	100	296.07587:14938346 297.07922:2691398 298.08258:2456882		24705832	40018024	91899008
Ellagic acid acetyl-xyloside	Phenolic acids	Hydroxybenzoic acids	475.051	[M+2H]2+	C21H16O13	HRUPKKAITRRGMV-ZMMKYTMGSA-N	100	475.05115:2928718 476.0545:442145 477.05786:400615		30157	63831	56688
Feruloyl glucose	Phenolic acids	Hydroxycinnamic acids	355.104	[M+ACN+H]2+	C16H20O9	JWRQVQWBNRGGPK-HWKANZROSA-N	100	355.10428:2374277 356.10763:283034 357.11099:1974566		6470834	4653074	6844512
Homoveratric acid	Phenolic acids	Hydroxyphenylacetic acids	197.081	[M+H]+	C10H12O4	WUAXWQRULBZETB-UHFFFAOYSA-N	100	197.08072:4689866 198.08407:484692 199.08743:596662		4607054	8839861	11174966
Hydroxycaffeic acid	Phenolic acids	Hydroxycinnamic acids	197.044	[M+H]+	C9H8O5	RHGWNBSOWGUGPA-DUXPYHPUSA-N	100	197.04422:1532180 198.04757:0 199.05093:0		5605268	9058111	9447643
Methoxyphenylacetic acid	Phenolic acids	Hydroxyphenylacetic acids	167.07	[M+H]+	C9H10O3	DIWVBIXQCNRCFE-UHFFFAOYSA-N	100	167.07019:13481537 168.07354:1521004 169.0769:7056729		84991656	89280864	90663608
p-Coumaric acid ethyl ester	Phenolic acids	Hydroxycinnamic acids	193.086	[M+H-H2O]+	C11H12O3	ZOQCEVXVQCPESC-VMPITWQZSA-N	100	193.08595:7845554 194.0893:995818 195.09266:16770660		14441103	18910920	17811448
Syringic acid	Phenolic acids	Hydroxybenzoic acids	199.06	[M+H]+	C9H10O5	JMSVCTWVEWCHDZ-UHFFFAOYSA-N	100	199.06:8548062 200.06335:576289 201.06671:866175		13901065	26664928	26305678
Caffeic acid ester	Phenolic acids	Hydroxycinnamic acids	285.112	[M+Na]+	C17H16O4	SWUARLUWKZWEBQ-VQHVLOKHSA-N	100	285.11163:1965952 286.11498:0 287.11834:601049		7946612	1403292	5395146
5-Sinapoylquinic acid	Phenolic acids	Hydroxycinnamic acids	399.126	[M+H]+	C18H22O10	DTJWTKVKHOJHJK-RVBNATNPSA-N	99.9	399.12646:2844428 400.12981:369924 401.13317:97415		15816846	18479740	16320866
Paeoniflorin	Phenolic acids	Hydroxybenzoic acids	481.168	[M+Na]+	C23H28O11	YKRGDOXKVOZESV-WRJNSLSBSA-N	99.9	481.16806:9892734 482.17141:1926037 483.17477:3472448		56689512	60750032	56084468
Gallic acid 3-O-gallate	Phenolic acids	Hydroxybenzoic acids	323.045	[M+2H]2+	C14H10O9	COVFEVWNJUOYRL-UHFFFAOYSA-N	99.5	323.04465:4028570 324.048:0 325.05136:388652		5361235	764731	3824596
5-Feruloylquinic acid	Phenolic acids	Hydroxycinnamic acids	367.098	[M+2H]2+	C17H20O9	RAGZUCNPTLULOL-KJJWLSQTSA-N	99.4	367.09802:1793289 368.10137:278369 369.10473:1591670		9521726	10083896	9974833
5-p-Coumaroylquinic acid	Phenolic acids	Hydroxycinnamic acids	337.098	[M+H]+	C16H18O8	BMRSEYFENKXDIS-OTCYKTEZSA-N	99.4	337.09821:1014378 338.10156:4560617 339.10492:1777653		961858	1462316	1104070
p-Coumaroyl glycolic acid	Phenolic acids	Hydroxycinnamic acids	223.055	[M+H]+	C11H10O5	RMPWEBYRPJQKNT-ZZXKWVIFSA-N	99.4	223.05453:1158697 224.05788:381131 225.06124:350478		2317682	2498436	3886078
Galloyl glucose	Phenolic acids	Hydroxybenzoic acids	331.06	[M+2H]2+	C13H16O10	GDVRUDXLQBVIKP-HQHREHCSSA-N	99.1	331.06027:12242927 332.06362:542485 333.06698:259300		179561	245147	43503
2,5-di-S-Glutathionyl caftaric acid	Phenolic acids	Hydroxycinnamic acids	921.186	[M+H]+	C33H42N6O21S2	GZSQKAREDMZRNC-LZCJLJQNSA-N	98.4	921.18622:271515 922.18957:0 923.19293:0		652212	1058267	585363
24-Methylcholesterol ferulate	Phenolic acids	Hydroxycinnamic acids	577.408	[M+Na]+	C38H56O4	SWIWTAJTJOYCTB-DYYHZVGDSA-N	94.3	577.40802:2255366 578.41137:663891 579.41473:0		5583548	6336733	4229066
2-S-Glutathionyl caftaric acid	Phenolic acids	Hydroxycinnamic acids	618.092	[M+H]+	C23H27N3O15S	FRUUTAANUZUTPG-QHHAFSJGSA-N	81.6	618.09174:598096 619.09509:0 620.09845:0		817283	984995	1120793
Punicalin	Phenolic acids	Hydroxybenzoic acids	781.02	[M+H]+	C34H22O22	IQHIEHIKNWLKFB-OBOTWMKHSA-N	80.5	781.02002:876876 782.02337:0 783.02673:307918		1298737	1607022	1866006
										1027903455	1081234984	1173963513
									ug/L	4627.41	4866.57	5282.39
									ug/g Ferulic acid Eq.	92.5482	97.3314	105.648
										98.5092	6.62878
3'-Hydroxy-3,4,5,4'-tetramethoxystilbene	Stilbenes	Stilbenes	303.142	[M+H]+	C17H18O5	DLSNLGWOPCTNJJ-ONEGZZNKSA-N	70.6	303.1416:3455731 304.14495:533405 305.14831:1244487	53.69838:1733 56.46283:2720 59.67501:1933 62.22057:1906 67.05529:2214 84.96053:2354 87.32688:1829 91.05485:2961 95.04964:2722 97.02921:2356 107.04964:2043 117.03471:2110 119.02042:2037 137.06032:5291 153.01682:2148 182.44168:2967 285.12476:3114 303.05176:3031 303.14157:39369	72543400	83841312	46614664
Dihydroresveratrol	Stilbenes	Stilbenes	229.063	[M-H]-	C14H14O3	HITJFUSPLYBJPE-UHFFFAOYSA-N	61.6	229.06332:3286080 230.06667:538295 231.07003:922506	53.03984:2591 55.01878:2353 55.05509:2939 56.96561:12317 57.03437:5972 68.05027:3551 69.03422:7768 70.0658:5777 75.0406:2019 77.46625:2276 79.0549:2076 81.03429:2430 84.08128:4049 84.96133:1920 85.02901:6252 93.18333:1840 95.04961:3481 97.02861:9079 97.07665:10186 115.03918:2537 119.01901:7575 123.04375:3472 131.01897:2062 137.02991:2393 159.30385:2078 184.02179:4039 197.02895:4848 202.03226:4280…	1658634	4188425	3371277
Pinosylvin	Stilbenes	Stilbenes	211.071	[M+H]+	C14H12O2	YCVPRTHEGLPYPB-SREVYHEPSA-N	99.5	211.07133:12803859 212.07468:81009184 213.07804:11685033		105800776	111018840	111385200
(E)-Resveratrol 3-glucoside	Stilbenes	Stilbenes	391.136	[M+H]+	C20H22O8	HSTZMXCBWJGKHG-CUYWLFDKSA-N	99.9	391.13635:4446980 392.1397:1225285 393.14306:2050420		28060840	26465394	28477180
(E)-Resveratrol 4'-(6''-galloylglucoside)	Stilbenes	Stilbenes	541.134	[M+H]+	C27H26O12	HQQSMUBDNVIUPF-UPHRSURJSA-N	100	541.13446:3113762 542.13781:1572493 543.14117:911893		22086396	20426736	18909462
										230150046	245940707	208757783
									ug/L	2314.14	2471.55	2100.9
									ug/g Resveratrol Eq.	46.2828	49.431	42.0179
										45.9106	3.7205

## Sheet: Pearson's coefficients
	p-value
	TEAC	FRAP	DPPH	TBARS	OxHLIA_60min	OxHLIA_120min	aGlu	AchE
Anthocyanins	0.000772531	0.969406	0.0651504	0.0674457	0.10436	0.00127441	0.719018	0.00420087
Flavones.and.others	0	0.65807	0.015182	0.180873	0.247717	0.0151905	0.965343	0.0293656
Flavonols	0.015182	0.17368	0	0.672394	0.794861	0.197136	0.357052	0.267119
Flavanols	0.0383054	0.509228	0.303555	0.00330883	0.0086479	9.11473e-05	0.279617	9.02235e-07
Phenolic.acids	0.00536935	0.257008	4.89091e-05	0.529821	0.643253	0.127354	0.478103	0.181673
Other.phenolics	0.247717	0.140623	0.794861	2.03236e-05	0	0.0250184	0.0480363	0.0125138
Stilbenes	0.0151905	0.674741	0.197136	0.0124894	0.0250184	0	0.407116	2.01174e-05
TPC	0.0513717	0.451835	0.350747	0.00171825	0.00525344	0.00032721	0.238287	2.10973e-05
TFC	0.12624	0.269385	0.556082	2.09266e-05	0.000327534	0.0052509	0.118542	0.00172283
	r coefficient
	TEAC	FRAP	DPPH	TBARS	OxHLIA_60min	OxHLIA_120min	aGlu	AchE
Anthocyanins	-0.99999	0.151064	-0.99839	0.779711	-0.951003	-0.946602	-0.0203988	0.189593
Flavones.and.others	-0.978139	0.357419	-0.963606	0.629062	-0.86372	-0.856613	-0.232122	-0.0231085
Flavonols	-0.786357	0.73246	-0.747144	0.222054	-0.553182	-0.54152	-0.637065	-0.461368
Flavanols	0.93159	0.214337	0.952059	-0.952658	0.998579	0.999224	-0.34032	-0.529835
Phenolic.acids	-0.847818	0.655588	-0.813836	0.324883	-0.638961	-0.62818	-0.551129	-0.364009
Other.phenolics	0.720119	0.573524	0.761165	-0.996317	0.901267	0.907216	-0.675797	-0.815269
Stilbenes	0.969648	0.0908633	0.982775	-0.907308	0.997431	0.996336	-0.220408	-0.419942
TPC	-0.913372	-0.260253	-0.93654	0.965961	-0.994945	-0.996247	0.384373	0.569318
TFC	0.828438	0.424548	0.861109	-0.996263	0.962215	0.965916	-0.539386	-0.703887
